# Supplementary material for: Malaria mortality characterization and the relationship between malaria mortality and climate in Chimoio, Mozambique
Source: Malar J. 2017 May 22;16:212. doi: 10.1186/s12936-017-1866-0 (PMC5440990; doi:10.1186/s12936-017-1866-0)
Supplement: Supplementary file 1 — Additional file 1. Anova: two-factor without replication. [file 12936_2017_1866_MOESM1_ESM.xlsx]

## Sheet: Clima
			Tabela 1, Temperatura média (oC)
			Ano	JAN	FEV	MAR	ABR	MAI	JUN	JUL	AGO	SET	OUT	NOV	DEZ	Total
			.2006	24.5	25.4	23.1	22	19.9	18.1	18.3	19.7	20.7	24.6	24.8	26.6
			´2007	24.2	24.8	24.7	22.8	20.3	19	18	19.9	22.3	22.8	24.7	23.2
			´2008	24.3	24	22.9	21.1	20.4	18.4	18.7	20	22.2	24.3	25.8	25.5
			´2009	24.8	23.8	22.1	20.6	19.8	16	16.5	18.2	21.8	22.8	23.1	24.8
			´2010	25.3	24	23.5	22.4	20.2	17.3	17	17.9	21.1	23.9	23.7	23.9
			´2011	23.9	23	23.7	21.8	19.8	17.8	16.3	17.9	21.4	23.8	24.2	23.9
			´2012	24.1	25	23.6	19.9	19.4	18.3	17.2	19.8	22.2	23.8	23.3	23.9
			´2013	24.1	23.7	22.9	20.6	18.7	17.8	16.8	19.9	22.5	21.6	24.1	23.6
			´2014	23.8	23.7	23.6	20.5	19.2	18.2	17.2	19.2	21.3	22.3	24.8	23.8
			Tabela 2, Temperatura máxima média (oC)
			Ano	JAN	FEV	MAR	ABR	MAI	JUN	JUL	AGO	SET	OUT	NOV	DEZ
			2006	28.7	30.2	26.6	26.2	25.1	23.2	24	25.8	27.6	30.7	29.2	32.1
			2007	28.2	28.8	29.1	27.6	25.9	24.3	23.8	26	28.8	29.2	29.6	27
			2008	20.6	28.3	27.1	26.9	26	24.2	24.4	26.3	28.8	30.8	31.5	30.2
			2009	24.6	28.4	26.4	25.2	25.3	24.6	21	24.6	28.4	29.3	28.7	30.6
			2010	31.8	28.6	28.3	27.2	25.7	22.8	22.6	23.8	28.3	30.7	31.7	28.6
			2011	28.5	27.9	28.7	26.7	25.6	24.5	22.8	24.4	28.9	30.1	30.1	29.2
			2012	29	30.4	28.6	25.2	25.4	24.5	24	27.2	29.5	30.2	30.2	29.3
			2013	28.2	28.5	27.7	26.5	25.2	24.8	22.8	26.8	30	27.6	31.1	29
			2014	28.3	27.8	28.7	26	25.5	24.65	23.8	25.8	28.3	29.2	30.8	29.4
								med	18
			Tabela 3, Temperatura mínima média(o C)
			Ano	JAN	FEV	MAR	ABR	MAI	JUN	JUL	AGO	SET	OUT	NOV	DEZ
			´2006	20.3	20.8	19.7	17.8	14.7	13	12.7	13.6	14.1	22.7	10.6	21.2
			´2007	20.1	20.7	20.3	18	14.4	13.7	12.1	13.4	15.8	17.5	18.6	19.4
			´2008	27.9	19.8	18.6	15.3	14.9	12.8	13.1	13.7	15.6	18	20.2	20.6
			´2009	13.6	20.3	19.1	16.4	15.2	8.6	12.1	13.1	15.9	17.8	18.3	20.7
			´2010	20.6	21	20.3	19.2	16.4	13.2	13.2	13.2	15.3	17.4	20.2	19.8
			´2011	20.4	19.1	19.7	17.4	14.2	11.4	10	10.8	13.3	16.4	17.4	16.8
			´2012	18.2	18.4	17.3	13	11.8	9.6	7.9	10.3	13.8	14.2	14.1	15.9
			´2013	16.6	16	14.6	12	8.6	7.3	6.2	8.6	10.8	11.4	13.7	13.9
			´2014	14.7	14.4	14	11.4	8.6	10.35	12.1	13.9	15.6	16.8	18.4	20
									11
																							2010	2011	2012	2013	2014
			Tabela 3, Humidade média relativa (%)																				74	84	78	84	84
			Ano	JAN	FEV	MAR	ABR	MAI	JUN	JUL	AGO	SET	OUT	NOV	DEZ								85	82	76	82	83.5
			2006	65	74	82	78	70	69	67	53	56	55	57	41								83	82	80	83	83
			2007	80	78	74	72	63	67	61	54	60	66	70	85								85	85	79	78	83
			2008	82	76	58	66	72	83	66	63	62	60	65	73								80	80	76	74	82
			2009	77	83	83	81	77	74	78	70	72	71	84	78								78	70	70	71	77.5
			2010	74	85	83	85	80	78	80	72	67	79	74	80								80	72	67	75	73
			2011	84	82	82	85	80	70	72	69	66	71	75	78								72	69	62	67	70
			2012	78	76	80	79	76	70	67	62	70	66	66	77								67	66	70	67	69
			2013	84	82	83	78	74	71	75	67	67	73	73	79								79	71	66	73	67
			2014	84	83.5	83	83	82	77.5	73	70	69	67	69	81								74	75	66	73	69
																							80	78	77	79	81
																						Total	937	914	867	906	922	909.2
																												26.224
			Tabela 4, Precipitação (mm)
			Ano	JAN	FEV	MAR	ABR	MAI	JUN	JUL	AGO	SET	OUT	NOV	DEZ	TOTAL
			2006	180.8	29.3	199.4	28.1	9.2	0.2	10.1	13.3	0	13.6	24.1	38.5	546.6
			2007	276.4	12.2	13.6	23	0.3	6.6	1	11.5	12.7	18.1	119.8	456.6	951.8
			2008	314.7	68.2	58.8	5.6	5	0.6	2.4	12.6	7.4	9.7	46	409.7	940.7
			2009	234.4	137.4	125.1	52.9	3	33.3	39.5	4.6	11.8	38.8	51.4	108.2	840.4
			2010	52.4	377.7	129.4	91.9	19.3	3.8	19	0	16.8	1.5	78.6	239.8	1030.2
			2011	304.7	48.3	56.2	164	1.1	1.1	7.1	0.5	18.3	86.9	66	246	1000.2
			2012	83	130.2	258.4	22.5	14.4	1.9	0	0.7	10.3	61.9	0	78.7	662
			2013	447.2	96.1	95.2	67.1	36.9	0	21.3	12	3.9	44.8	35.2	284.4	1144.1
			2014	209.3	207.6	39.6	173.2	14.4	0	5.8	2.3	5.8	8.6	11.2	472	1149.8
				233.656	123	108.411	69.8111	11.5111	5.27778	11.8	6.38889	9.66667	31.5444	48.0333	259.322
			Observ,:Trata-se de precipitaçao acumaluda mensal						9.14					5
									http://www.wunderground.com/history/airport/FQCH/2012/11/1/MonthlyHistory.html?req_city=NA&req_state=NA&req_statename=NA
			Tabela 5, Evaporação (mm)
			Ano	JAN	FEV	MAR	ABR	MAI	JUN	JUL	AGO	SET	OUT	NOV	DEZ						2010	2011	2012	2013	2014
			2006	92.9	4.7	66.4	83.2	92.5	111.3	142.3	199	237.4	7.1	199.6	214	1450.4					183.4
			2007	108	4.2	128.6	107.3	145.9	131.8	147.4	176.5	221.6	227.5	152.8	59.4	1611					87.2
			2008	70.1	96.6	96.3	138.5	120.5	132.9	137.7	182.1	184.4	207.5	192.7	152.7	1712					88.2
			2009	110.7	103.1	80.4	91.8	94.4	110.7	83.9	155.8	190.3	77.8	157.5	147.3	1403.7					81.3
			2010	183.4	87.2	88.2	81.3	100.2	3.3	100.5	121.5	218.7	173.2	127.1	55.9	1340.5					100.2
			2011	48.9	50.3	95.6	83.1	85.9	121.9	111.7	132.2	198.3	135.5	157.2	116.9	1337.5					3.3
			2012	110.2	121.5	98.3	38.8	74.2	30	80	202.9	207	206.3	140.65	127.5	1437.35					100.5
			2013	94.4	95.9	99.4	110.5	82.1	110.4	122.3	175.8	216.45	205.5	124.1	121.1	1557.95					121.5
			2014	71.7	65.7	82	71.2	79.9	106.35	132.8	159.5	225.9	204.7	223.4	123.9	1547.05					218.7
																					173.2
												237.4									127.1
																					55.9
			Legenda:																		48.9
																					50.3
			- : dado faltante																		95.6
																					83.1
																					85.9
																					121.9
																					111.7
																					132.2
																					198.3
																					135.5
																					157.2
																					116.9
																					110.2
																					121.5
																					98.3
																					38.8
																					74.2
																					30
																					80
																					202.9
																					207
																					206.3
																					140.65
																					127.5
																					94.4
																					95.9
																					99.4
																					110.5
																					82.1
																					110.4
																					122.3
																					175.8
																					216.45
																					205.5
																					124.1
																					121.1
																					71.7
																					65.7
																					82
																					71.2
																					79.9
																					106.35
																					132.8
																					159.5
																					225.9
																					204.7
																					223.4
																					123.9

## Sheet: Mortality
		Month	Mortality	Tmean	Tmax	Tmin	RH %	Precipitation	Evaporation		Month	Mortality	Precipitation	Precipitation/10		Month		Month	Mortality	Precipitation														Mortality	Tmean	RH %	Precipitation	Evaporation	Tmax
		Jan	28	25.3	31.8	20.6	74	52.4	183.4	Tmean	Jan	28	52.4	5.24		Mortality		Jan	28	52.4				Month	Mortality	Tmean	Tmax	Tmin	RH %	Precipitation	Evaporation			28	25.3	74	52.4	183.4	28.7
		Feb	16	24	28.6	21	85	377.7	87.2	Tmax	Feb	16	377.7	37.77		Tmean		Feb	16	377.7														16	24	85	377.7	87.2	30.2
		Mar	21	23.5	28.3	20.3	83	129.4	88.2	Tmin	Mar	21	129.4	12.94		Tmax		Mar	21	129.4				Month										21	23.5	83	129.4	88.2	26.6
		Apr	15	22.4	27.2	19.2	85	91.9	81.3	RH %	Apr	15	91.9	9.19		Tmin		Apr	15	91.9				Mortality										15	22.4	85	91.9	81.3	26.2
		Mai	14	20.2	25.7	16.4	80	19.3	100.2	Precipitation	Mai	14	19.3	1.93		RH %		Mai	14	19.3				Tmean										14	20.2	80	19.3	100.2	25.1
		Jun	12	17.3	22.8	13.2	78	3.8	3.3	Evaporation	Jun	12	3.8	0.38		Precipitation		Jun	12	3.8				Tmax										12	17.3	78	3.8	3.3	23.2
	2010	Jul	8	17	22.6	13.2	80	19	100.5		Jul	8	19	1.9		Evaporation		Jul	8	19				Tmin										8	17	80	19	100.5	24
		Aug	6	17.9	23.8	13.2	72	0	121.5		Aug	6	0	0				Aug	6	0				RH %										6	17.9	72	0	121.5	25.8
		Sep	7	21.1	28.3	15.3	67	16.8	218.7		Sep	7	16.8	1.68				Sep	7	16.8				Precipitation										7	21.1	67	16.8	218.7	27.6
		Oct	5	23.9	30.7	17.4	79	1.5	173.2		Oct	5	1.5	0.15				Oct	5	1.5				Evaporation										5	23.9	79	1.5	173.2	30.7
		Nov	4	23.7	31.7	20.2	74	78.6	127.1		Nov	4	78.6	7.86				Nov	4	78.6														4	23.7	74	78.6	127.1	29.2
		Dec	9	23.9	28.6	19.8	80	239.8	55.9		Dec	9	239.8	23.98				Dec	9	239.8														9	23.9	80	239.8	55.9	32.1
		Jan	17	23.9	28.5	20.4	84	304.7	48.9		Jan	17	304.7	30.47				Jan	17	304.7														17	23.9	84	304.7	48.9	28.2
		Feb	21	23	27.9	19.1	82	48.3	50.3		Feb	21	48.3	4.83				Feb	21	48.3														21	23	82	48.3	50.3	28.8
		Mar	11	23.7	28.7	19.7	82	56.2	95.6		Mar	11	56.2	5.62				Mar	11	56.2														11	23.7	82	56.2	95.6	29.1
		Apr	17	21.8	26.7	17.4	85	164	83.1		Apr	17	164	16.4				Apr	17	164														17	21.8	85	164	83.1	27.6
		Mai	10	19.8	25.6	14.2	80	1.1	85.9		Mai	10	1.1	0.11				Mai	10	1.1														10	19.8	80	1.1	85.9	25.9
	2011	Jun	14	17.8	24.5	11.4	70	1.1	121.9		Jun	14	1.1	0.11				Jun	14	1.1														14	17.8	70	1.1	121.9	24.3
		Jul	3	16.3	22.8	10	72	7.1	111.7		Jul	3	7.1	0.71				Jul	3	7.1														3	16.3	72	7.1	111.7	23.8
		Aug	5	17.9	24.4	10.8	69	0.5	132.2		Aug	5	0.5	0.05				Aug	5	0.5														5	17.9	69	0.5	132.2	26
		Sep	5	21.4	28.9	13.3	66	18.3	198.3		Sep	5	18.3	1.83				Sep	5	18.3														5	21.4	66	18.3	198.3	28.8
		Oct	6	23.8	30.1	16.4	71	86.9	135.5		Oct	6	86.9	8.69				Oct	6	86.9														6	23.8	71	86.9	135.5	29.2
		Nov	17	24.2	30.1	17.4	75	66	157.2		Nov	17	66	6.6				Nov	17	66														17	24.2	75	66	157.2	29.6
		Dec	14	23.9	29.2	16.8	78	246	116.9		Dec	14	246	24.6				Dec	14	246														14	23.9	78	246	116.9	27
		Jan	30	24.1	29	18.2	78	83	110.2		Jan	30	83	8.3				Jan	30	83														30	24.1	78	83	110.2	20.6
		Feb	22	25	30.4	18.4	76	130.2	121.5		Feb	22	130.2	13.02				Feb	22	130.2														22	25	76	130.2	121.5	28.3
		Mar	32	23.6	28.6	17.3	80	258.4	98.3		Mar	32	258.4	25.84				Mar	32	258.4														32	23.6	80	258.4	98.3	27.1
		Apr	23	19.9	25.2	13	79	22.5	38.8		Apr	23	22.5	2.25				Apr	23	22.5														23	19.9	79	22.5	38.8	26.9
		Mai	16	19.4	25.4	11.8	76	14.4	74.2		Mai	16	14.4	1.44				Mai	16	14.4														16	19.4	76	14.4	74.2	26
	2012	Jun	17	18.3	24.5	9.6	70	1.9	30		Jun	17	1.9	0.19				Jun	17	1.9														17	18.3	70	1.9	30	24.2
		Jul	22	17.2	24	7.9	67	0	80		Jul	22	0	0				Jul	22	0														22	17.2	67	0	80	24.4
		Aug	18	19.8	27.2	10.3	62	0.7	202.9		Aug	18	0.7	0.07				Aug	18	0.7														18	19.8	62	0.7	202.9	26.3
		Sep	11	22.2	29.5	13.8	70	10.3	207		Sep	11	10.3	1.03				Sep	11	10.3														11	22.2	70	10.3	207	28.8
		Oct	15	23.8	30.2	14.2	66	61.9	206.3		Oct	15	61.9	6.19				Oct	15	61.9														15	23.8	66	61.9	206.3	30.8
		Nov	14	23.3	30.2	14.1	66	0	140.65		Nov	14	0	0				Nov	14	0														14	23.3	66	0	140.65	31.5
		Dec	20	23.9	29.3	15.9	77	78.7	127.5		Dec	20	78.7	7.87				Dec	20	78.7														20	23.9	77	78.7	127.5	30.2
		Jan	33	24.1	28.2	16.6	84	447.2	94.4		Jan	33	447.2	44.72				Jan	33	447.2														33	24.1	84	447.2	94.4	24.6
		Feb	19	23.7	28.5	16	82	96.1	95.9		Feb	19	96.1	9.61				Feb	19	96.1														19	23.7	82	96.1	95.9	28.4
		Mar	25	22.9	27.7	14.6	83	95.2	99.4		Mar	25	95.2	9.52				Mar	25	95.2														25	22.9	83	95.2	99.4	26.4
		Apr	14	20.6	26.5	12	78	67.1	110.5		Apr	14	67.1	6.71				Apr	14	67.1														14	20.6	78	67.1	110.5	25.2
		Mai	31	18.7	25.2	8.6	74	36.9	82.1		Mai	31	36.9	3.69				Mai	31	36.9														31	18.7	74	36.9	82.1	25.3
	2013	Jun	17	17.8	24.8	7.3	71	0	110.4		Jun	17	0	0				Jun	17	0														17	17.8	71	0	110.4	24.6
		Jul	16	16.8	22.8	6.2	75	21.3	122.3		Jul	16	21.3	2.13				Jul	16	21.3														16	16.8	75	21.3	122.3	21
		Aug	11	19.9	26.8	8.6	67	12	175.8		Aug	11	12	1.2				Aug	11	12														11	19.9	67	12	175.8	24.6
		Sep	9	22.5	30	10.8	67	3.9	216.45		Sep	9	3.9	0.39				Sep	9	3.9														9	22.5	67	3.9	216.45	28.4
		Oct	11	21.6	27.6	11.4	73	44.8	205.5		Oct	11	44.8	4.48				Oct	11	44.8														11	21.6	73	44.8	205.5	29.3
		Nov	8	24.1	31.1	13.7	73	35.2	124.1		Nov	8	35.2	3.52				Nov	8	35.2														8	24.1	73	35.2	124.1	28.7
		Dec	7	23.6	29	13.9	79	284.4	121.1		Dec	7	284.4	28.44				Dec	7	284.4														7	23.6	79	284.4	121.1	30.6
		Jan	23	23.8	28.3	14.7	84	209.3	71.7		Jan	23	209.3	20.93				Jan	23	209.3														23	23.8	84	209.3	71.7	31.8	28.5	29	28.2	28.3
		Feb	27	23.7	27.8	14.4	83.5	207.6	65.7		Feb	27	207.6	20.76				Feb	27	207.6														27	23.7	83.5	207.6	65.7	28.6	27.9	30.4	28.5	27.8
		Mar	33	23.6	28.7	14	83	39.6	82		Mar	33	39.6	3.96				Mar	33	39.6														33	23.6	83	39.6	82	28.3	28.7	28.6	27.7	28.7
		Apr	17	20.5	26	11.4	83	173.2	71.2		Apr	17	173.2	17.32				Apr	17	173.2														17	20.5	83	173.2	71.2	27.2	26.7	25.2	26.5	26
		Mai	21	19.2	25.5	8.6	82	14.4	79.9		Mai	21	14.4	1.44				Mai	21	14.4														21	19.2	82	14.4	79.9	25.7	25.6	25.4	25.2	25.5
	2014	Jun	22	18.2	24.65	10.35	77.5	0	106.35		Jun	22	0	0				Jun	22	0														22	18.2	77.5	0	106.35	22.8	24.5	24.5	24.8	24.65
		Jul	13	17.2	23.8	12.1	73	5.8	132.8		Jul	13	5.8	0.58				Jul	13	5.8														13	17.2	73	5.8	132.8	22.6	22.8	24	22.8	23.8
		Aug	11	19.2	25.8	13.9	70	2.3	159.5		Aug	11	2.3	0.23				Aug	11	2.3														11	19.2	70	2.3	159.5	23.8	24.4	27.2	26.8	25.8
		Sep	14	21.3	28.3	15.6	69	5.8	225.9		Sep	14	5.8	0.58				Sep	14	5.8														14	21.3	69	5.8	225.9	28.3	28.9	29.5	30	28.3
		Oct	12	22.3	29.2	16.8	67	8.6	204.7		Oct	12	8.6	0.86				Oct	12	8.6														12	22.3	67	8.6	204.7	30.7	30.1	30.2	27.6	29.2
		Nov	15	24.8	30.8	18.4	69	11.2	223.4		Nov	15	11.2	1.12				Nov	15	11.2														15	24.8	69	11.2	223.4	31.7	30.1	30.2	31.1	30.8
		Dec	10	23.8	29.4	20	81	472	123.9		Dec	10	472	47.2				Dec	10	472														10	23.8	81	472	123.9	28.6	29.2	29.3	29	29.4
			944

## Sheet: ANOVA year and month
		Anova: Two-Factor Without Replication
		SUMMARY	Count	Sum	Average	Variance
		Row 1	5	131	26.2	39.7
		Row 2	5	105	21	16.5
		Row 3	5	122	24.4	80.8
		Row 4	5	86	17.2	12.2
		Row 5	5	92	18.4	65.3
		Row 6	5	82	16.4	14.3
		Row 7	5	62	12.4	53.3
		Row 8	5	51	10.2	26.7
		Row 9	5	46	9.2	12.2
		Row 10	5	49	9.8	17.7
		Row 11	5	58	11.6	29.3
		Row 12	5	60	12	26.5
		Column 1	12	145	12.0833	51.3561
		Column 2	12	140	11.6667	34.7879
		Column 3	12	240	20	39.2727
		Column 4	12	201	16.75	76.9318
		Column 5	12	218	18.1667	50.5152
		ANOVA
		Source of Variation	SS	df	MS	F	P-value	F crit
		Month	1863.73	11	169.43	8.12291	1.64409e-07	2.01405
		Columns	660.233	4	165.058	7.9133	6.76955e-05	2.58367
		Error	917.767	44	20.8583
		Total	3441.73	59

## Sheet: Regressao
			Fontes de variação	GL	SQ	QM
			Regressão	6	1271.83	211.971
			Erro	53	2169.91	40.9417
			Total	59	3441.73	---
				---	---	---
			F Regressão (6, 53) =	5.1774	---	---
			(p) =	0.0005	---	---
			Coef. de determinação múltipla (R2yy) =	0.3695	---	---
			F R2yy (6, 53) =	6.3301	---	---
			(p) =	0.0001	---	---
			R2yy ajustado =	0.2982	---	---
			Coef. de correlação múltipla (Ryy) =	0.6079	---	---
			Intercepto (a) =	27.8003	t = 0.9327	p = 0.3552
			Coef. parcial de regressão (b1) =	6.3246	t = 3.5351	p = 0.0008
			Coef. parcial de regressão (b2) =	-4.9016	t = -2.8284	p = 0.0066
			Coef. parcial de regressão (b3) =	-1.0954	t = -2.9631	p = 0.0045
			Coef. parcial de regressão (b4) =	0.0463	t = 0.1811	p = 0.8570
			Coef. parcial de regressão (b5) =	-0.0098	t = -0.9510	p = 0.3459
			Coef. parcial de regressão (b6) =	-0.0031	t = -0.6416	p = 0.5239
			Comparação: Coef. (b1) e Coef. (b2) =	---	t = 3.2236	p = 0.0021
			Comparação: Coef. (b1) e Coef. (b3) =	---	t = 3.8994	p = 0.0003
			Comparação: Coef. (b1) e Coef. (b4) =	---	t = 3.1869	p = 0.0024
			Comparação: Coef. (b1) e Coef. (b5) =	---	t = 3.5338	p = 0.0008
			Comparação: Coef. (b1) e Coef. (b6) =	---	t = 3.5374	p = 0.0008
			Comparação: Coef. (b2) e Coef. (b3) =	---	t = -2.1501	p = 0.0360
			Comparação: Coef. (b2) e Coef. (b4) =	---	t = -3.1881	p = 0.0024
			Comparação: Coef. (b2) e Coef. (b5) =	---	t = -2.8270	p = 0.0066
			Comparação: Coef. (b2) e Coef. (b6) =	---	t = -2.8260	p = 0.0066
			Comparação: Coef. (b3) e Coef. (b4) =	---	t = -2.3441	p = 0.0228
			Comparação: Coef. (b3) e Coef. (b5) =	---	t = -2.9333	p = 0.0049
			Comparação: Coef. (b3) e Coef. (b6) =	---	t = -2.9532	p = 0.0046
			Comparação: Coef. (b4) e Coef. (b5) =	---	t = 0.2184	p = 0.8280
			Comparação: Coef. (b4) e Coef. (b6) =	---	t = 0.1930	p = 0.8477
			Comparação: Coef. (b5) e Coef. (b6) =	---	t = -0.6166	p = 0.5401
			Variável dependente =	Coluna 1	---	---
			Y' = a + b1X1 + b2X2 + ... + biXi

## Sheet: Correlacao
			Colunas 1 e 2	Colunas 1 e 3	Colunas 1 e 4	Colunas 1 e 5	Colunas 1 e 6	Colunas 1 e 7	Colunas 2 e 3	Colunas 2 e 4	Colunas 2 e 5	Colunas 2 e 6	Colunas 2 e 7	Colunas 3 e 4	Colunas 3 e 5	Colunas 3 e 6	Colunas 3 e 7	Colunas 4 e 5	Colunas 4 e 6	Colunas 4 e 7	Colunas 5 e 6	Colunas 5 e 7	Colunas 6 e 7
		n (pares) =	60	60	60	60	60	60	60	60	60	60	60	60	60	60	60	60	60	60	60	60	60
		r (Pearson) =	0.2177	0.0419	0.0466	0.3843	0.2436	-0.1438	0.9319	0.7753	0.2997	0.5178	-0.0276	0.6576	-0.0069	0.3108	0.0285	0.4358	0.5054	-0.0266	0.5762	-0.1117	-0.1473
		IC 95% =	-0.04 a 0.45	-0.21 a 0.29	-0.21 a 0.30	0.14 a 0.58	-0.01 a 0.47	-0.38 a 0.11	0.89 a 0.96	0.65 a 0.86	0.05 a 0.51	0.30 a 0.68	-0.28 a 0.23	0.48 a 0.78	-0.26 a 0.25	0.06 a 0.52	-0.23 a 0.28	0.20 a 0.62	0.29 a 0.67	-0.28 a 0.23	0.38 a 0.72	-0.36 a 0.15	-0.39 a 0.11
		IC 99% =	-0.12 a 0.51	-0.29 a 0.37	-0.29 a 0.37	0.06 a 0.63	-0.09 a 0.53	-0.45 a 0.19	0.87 a 0.97	0.60 a 0.88	-0.03 a 0.57	0.23 a 0.72	-0.35 a 0.30	0.42 a 0.81	-0.34 a 0.32	-0.02 a 0.58	-0.30 a 0.35	0.12 a 0.67	0.21 a 0.72	-0.35 a 0.31	0.31 a 0.76	-0.43 a 0.23	-0.45 a 0.19
		R2 =	0.0474	0.0018	0.0022	0.1477	0.0593	0.0207	0.8684	0.6011	0.0898	0.2681	0.0008	0.4324	0	0.0966	0.0008	0.1899	0.2554	0.0007	0.332	0.0125	0.0217
		t =	1.6985	0.3192	0.355	3.1698	1.9126	-1.1064	19.5617	9.3497	2.3926	4.6093	-0.2101	6.6476	-0.0526	2.4907	0.217	3.6872	4.4606	-0.2025	5.3694	-0.8561	-1.134
		GL =	58	58	58	58	58	58	58	58	58	58	58	58	58	58	58	58	58	58	58	58	58
		(p) =	0.0947	0.7507	0.7238	0.0024	0.0606	0.273	< 0.0001	< 0.0001	0.0199	< 0.0001	0.8343	< 0.0001	0.9583	0.0156	0.829	0.0005	< 0.0001	0.8402	< 0.0001	0.3954	0.2614
		Poder 0.05 =	0.51	0.0881	0.0946	0.9212	0.5916	0.2904	1	1	0.7548	0.9964	0.0695	1	0.0453	0.7829	0.0706	0.97	0.9947	0.0683	0.9995	0.2121	0.2998
		Poder 0.01 =	0.2558	0.0167	0.0108	0.7679	0.3266	0.1061	1	1	0.5034	0.9774	0.0361	0.9999	0.0709	0.5403	0.0348	0.8849	0.9697	0.0376	0.9958	0.0627	0.1116

## Sheet: Descriptive estst
			Tmean	Tmax	Tmin	RH %	PP	Evp
		N	60	60	60	60	60	60
		Min	16.3	22.6	6.2	62	0	3.3
		Max	25.3	31.8	21	85	472	1105
		Média Aritmética	21.535	27.4575	14.5192	75.7667	83.105	151.944
		Desvio Padrão	2.6175	2.4496	3.7936	6.2358	114.318	177.185
		Erro Padrão	0.3379	0.3162	0.4897	0.805	14.7584	22.8744
		Coeficiente de Variação (%)	0.1215	0.0892	0.2613	0.0823	1.3756	1.1661
		Primeiro Quartil (25%)	19.35	25.475	11.7	70	5.8	82.85		909.2
		Desvio Interquartílico	4.45	3.725	5.7	11.25	89.625	80.075		26.224
		Skewness	-0.5079	-0.3385	-0.1416	-0.2326	1.8474	4.6207
		Kutosis	-1.1708	-0.8393	-0.7703	-1.123	2.9832	22.5225

## Sheet: ANOVA clima
			Tabela 1, Temperatura média (oC)
			Ano	JAN	FEV	MAR	ABR	MAI	JUN	JUL	AGO	SET	OUT	NOV	DEZ
			.2006	24.5	25.4	23.1	22	19.9	18.1	18.3	19.7	20.7	24.6	24.8	26.6
			´2007	24.2	24.8	24.7	22.8	20.3	19	18	19.9	22.3	22.8	24.7	23.2
			´2008	24.3	24	22.9	21.1	20.4	18.4	18.7	20	22.2	24.3	25.8	25.5
			´2009	24.8	23.8	22.1	20.6	19.8	16	16.5	18.2	21.8	22.8	23.1	24.8
			´2010	25.3	24	23.5	22.4	20.2	17.3	17	17.9	21.1	23.9	23.7	23.9
			´2011	23.9	23	23.7	21.8	19.8	17.8	16.3	17.9	21.4	23.8	24.2	23.9
			´2012	24.1	25	23.6	19.9	19.4	18.3	17.2	19.8	22.2	23.8	23.3	23.9
			´2013	24.1	23.7	22.9	20.6	18.7	17.8	16.8	19.9	22.5	21.6	24.1	23.6
			´2014	23.8	-	23.6	20.5	19.2	18.2	17.2	19.2	21.3	22.3	24.8	23.8
				Max	22			Max	24
																	31.8	28.5	29	28.2	28.3
			Tabela 2, Temperatura máxima média (oC)														28.6	27.9	30.4	28.5	27.8
			Ano	JAN	FEV	MAR	ABR	MAI	JUN	JUL	AGO	SET	OUT	NOV	DEZ		28.3	28.7	28.6	27.7	28.7
			2006	28.7	30.2	26.6	26.2	25.1	23.2	24	25.8	27.6	30.7	29.2	32.1		27.2	26.7	25.2	26.5	26
			2007	28.2	28.8	29.1	27.6	25.9	24.3	23.8	26	28.8	29.2	29.6	27		25.7	25.6	25.4	25.2	25.5
			2008	20.6	28.3	27.1	26.9	26	24.2	24.4	26.3	28.8	30.8	31.5	30.2		22.8	24.5	24.5	24.8	24.65
			2009	24.6	28.4	26.4	25.2	25.3	24.6	21	24.6	28.4	29.3	28.7	30.6		22.6	22.8	24	22.8	23.8
			2010	31.8	28.6	28.3	27.2	25.7	22.8	22.6	23.8	28.3	30.7	31.7	28.6		23.8	24.4	27.2	26.8	25.8
			2011	28.5	27.9	28.7	26.7	25.6	24.5	22.8	24.4	28.9	30.1	30.1	29.2		28.3	28.9	29.5	30	28.3
			2012	29	30.4	28.6	25.2	25.4	24.5	24	27.2	29.5	30.2	30.2	29.3		30.7	30.1	30.2	27.6	29.2
			2013	28.2	28.5	27.7	26.5	25.2	24.8	22.8	26.8	30	27.6	31.1	29		31.7	30.1	30.2	31.1	30.8
			2014	28.3	27.8	28.7	26	25.5	24.65	23.8	25.8	28.3	29.2	30.8	29.4		28.6	29.2	29.3	29	29.4
								med	18
			Tabela 3, Temperatura mínima média(o C)
			Ano	JAN	FEV	MAR	ABR	MAI	JUN	JUL	AGO	SET	OUT	NOV	DEZ
			´2006	20.3	20.8	19.7	17.8	14.7	13	12.7	13.6	14.1	22.7	10.6	21.2		20.6	20.4	18.2	16.6	14.7
			´2007	20.1	20.7	20.3	18	14.4	13.7	12.1	13.4	15.8	17.5	18.6	19.4		21	19.1	18.4	16	14.4
			´2008	27.9	19.8	18.6	15.3	14.9	12.8	13.1	13.7	15.6	18	20.2	20.6		20.3	19.7	17.3	14.6	14
			´2009	13.6	20.3	19.1	16.4	15.2	8.6	12.1	13.1	15.9	17.8	18.3	20.7		19.2	17.4	13	12	11.4
			´2010	20.6	21	20.3	19.2	16.4	13.2	13.2	13.2	15.3	17.4	20.2	19.8		16.4	14.2	11.8	8.6	8.6
			´2011	20.4	19.1	19.7	17.4	14.2	11.4	10	10.8	13.3	16.4	17.4	16.8		13.2	11.4	9.6	7.3	10.35
			´2012	18.2	18.4	17.3	13	11.8	9.6	7.9	10.3	13.8	14.2	14.1	15.9		13.2	10	7.9	6.2	12.1
			´2013	16.6	16	14.6	12	8.6	7.3	6.2	8.6	10.8	11.4	13.7	13.9		13.2	10.8	10.3	8.6	13.9
			´2014	14.7	14.4	14	11.4	8.6	10.35	12.1	13.9	15.6	16.8	18.4	20		15.3	13.3	13.8	10.8	15.6
									11								17.4	16.4	14.2	11.4	16.8
																	20.2	17.4	14.1	13.7	18.4
																	19.8	16.8	15.9	13.9	20
			Tabela 3, Humidade média relativa (%)
			Ano	JAN	FEV	MAR	ABR	MAI	JUN	JUL	AGO	SET	OUT	NOV	DEZ
			2006	65	74	82	78	70	69	67	53	56	55	57	41
			2007	80	78	74	72	63	67	61	54	60	66	70	85
			2008	82	76	58	66	72	83	66	63	62	60	65	73
			2009	77	83	83	81	77	74	78	70	72	71	84	78		74	84	78	84	84
			2010	74	85	83	85	80	78	80	72	67	79	74	80		85	82	76	82	83.5
			2011	84	82	82	85	80	70	72	69	66	71	75	78		83	82	80	83	83
			2012	78	76	80	79	76	70	67	62	70	66	66	77		85	85	79	78	83
			2013	84	82	83	78	74	71	75	67	67	73	73	79		80	80	76	74	82
			2014	84	83.5	83	83	82	77.5	73	70	69	67	69	81		78	70	70	71	77.5
																	80	72	67	75	73
																	72	69	62	67	70
																	67	66	70	67	69
			Tabela 4, Precipitação (mm)														79	71	66	73	67
			Ano	JAN	FEV	MAR	ABR	MAI	JUN	JUL	AGO	SET	OUT	NOV	DEZ		74	75	66	73	69
			2006	180.8	29.3	199.4	28.1	9.2	0.2	10.1	13.3	0	13.6	24.1	38.5		80	78	77	79	81
			2007	276.4	12.2	13.6	23	0.3	6.6	1	11.5	12.7	18.1	119.8	456.6
			2008	314.7	68.2	58.8	5.6	5	0.6	2.4	12.6	7.4	9.7	46	409.7
			2009	234.4	137.4	125.1	52.9	3	33.3	39.5	4.6	11.8	38.8	51.4	108.2
			2010	52.4	377.7	129.4	91.9	19.3	3.8	19	0	16.8	1.5	78.6	239.8
			2011	304.7	48.3	56.2	164	1.1	1.1	7.1	0.5	18.3	86.9	66	246
			2012	83	130.2	258.4	22.5	14.4	1.9	0	0.7	10.3	61.9	0	78.7
			2013	447.2	96.1	95.2	67.1	36.9	0	21.3	12	3.9	44.8	35.2	284.4
			2014	209.3	207.6	39.6	173.2	14.4	0	5.8	2.3	5.8	8.6	11.2	472
				233.656	123	108.411	69.8111	11.5111	5.27778	11.8	6.38889	9.66667	31.5444	48.0333	259.322
			Observ,:Trata-se de precipitaçao acumaluda mensal						9.14					5
									http://www.wunderground.com/history/airport/FQCH/2012/11/1/MonthlyHistory.html?req_city=NA&req_state=NA&req_statename=NA
			Tabela 5, Evaporação (mm)															52.4	377.7	129.4	91.9	19.3	3.8	19	0	16.8	1.5	78.6	239.8
			Ano	JAN	FEV	MAR	ABR	MAI	JUN	JUL	AGO	SET	OUT	NOV	DEZ			304.7	48.3	56.2	164	1.1	1.1	7.1	0.5	18.3	86.9	66	246
			2006	92.9	4.7	66.4	83.2	92.5	111.3	142.3	199	237.4	7.1	199.6	214			83	130.2	258.4	22.5	14.4	1.9	0	0.7	10.3	61.9	0	78.7
			2007	108	4.2	128.6	1073	1459	131.8	147.4	176.5	221.6	227.5	152.8	59.4			447.2	96.1	95.2	67.1	36.9	0	21.3	12	3.9	44.8	35.2	284.4
			2008	70.1	96.6	96.3	1385	1205	132.9	137.7	182.1	184.4	207.5	192.7	152.7			209.3	207.6	39.6	173.2	14.4	0	5.8	2.3	5.8	8.6	11.2	472
			2009	110.7	103.1	80.4	91.8	94.4	110.7	83.9	155.8	190.3	77.8	157.5	147.3
			2010	183.4	87.2	88.2	81.3	1002	3.3	100.5	121.5	218.7	173.2	127.1	55.9
			2011	48.9	50.3	95.6	83.1	85.9	121.9	111.7	132.2	198.3	135.5	157.2	116.9
			2012	110.2	121.5	98.3	38.8	74.2	30	80	202.9	207	206.3	140.65	127.5
			2013	94.4	95.9	99.4	1105	82.1	110.4	122.3	175.8	216.45	205.5	124.1	121.1			183.4	48.9	110.2	94.4	71.7
			2014	71.7	65.7	82	71.2	79.9	106.35	132.8	159.5	225.9	204.7	223.4	123.9			87.2	50.3	121.5	95.9	65.7
																		88.2	95.6	98.3	99.4	82
																		81.3	83.1	38.8	1105	71.2
																		1002	85.9	74.2	82.1	79.9
			Legenda:															3.3	121.9	30	110.4	106.35
																		100.5	111.7	80	122.3	132.8
			- : dado faltante															121.5	132.2	202.9	175.8	159.5
																		218.7	198.3	207	216.45	225.9
																		173.2	135.5	206.3	205.5	204.7
																		127.1	157.2	140.65	124.1	223.4
																		55.9	116.9	127.5	121.1	123.9

## Sheet: ANOVA Tmean
			FONTES DE VARIAÇÃO	GL	SQ	QM
			Tratamentos	5	2.3044	0.461
			Blocos	11	476.764	43.342
			Erro	55	26.816	0.488
			F (tratamentos) =	0.9453
			p (tratamentos) =	0.5394
			F (blocos) =	88.897
			p (blocos) =	< 0.0001
			Médias (blocos):
			Média (Linha 1) =	24.3333
			Média (Linha 2) =	23.8667
			Média (Linha 3) =	23.2333
			Média (Linha 4) =	20.9667
			Média (Linha 5) =	19.5167
			Média (Linha 6) =	17.5667
			Média (Linha 7) =	16.8333
			Média (Linha 8) =	18.8167
			Média (Linha 9) =	21.7167
			Média (Linha 10) =	23.0333
			Média (Linha 11) =	23.8667
			Média (Linha 12) =	23.9833
			Tukey	Q	(p)
			Médias ( 1 a 2) =	1.6371	ns
			Médias ( 1 a 3) =	3.8588	ns
			Médias ( 1 a 4) =	11.8104	< 0.01
			Médias ( 1 a 5) =	16.897	< 0.01
			Médias ( 1 a 6) =	23.7377	< 0.01
			Médias ( 1 a 7) =	26.3102	< 0.01
			Médias ( 1 a 8) =	19.3526	< 0.01
			Médias ( 1 a 9) =	9.1794	< 0.01
			Médias ( 1 a 10) =	4.5604	ns
			Médias ( 1 a 11) =	1.6371	ns
			Médias ( 1 a 12) =	1.2278	ns
			Médias ( 2 a 3) =	2.2218	ns
			Médias ( 2 a 4) =	10.1733	< 0.01
			Médias ( 2 a 5) =	15.2599	< 0.01
			Médias ( 2 a 6) =	22.1006	< 0.01
			Médias ( 2 a 7) =	24.6732	< 0.01
			Médias ( 2 a 8) =	17.7156	< 0.01
			Médias ( 2 a 9) =	7.5423	< 0.01
			Médias ( 2 a 10) =	2.9234	ns
			Médias ( 2 a 11) =	0	ns
			Médias ( 2 a 12) =	0.4093	ns
			Médias ( 3 a 4) =	7.9515	< 0.01
			Médias ( 3 a 5) =	13.0382	< 0.01
			Médias ( 3 a 6) =	19.8788	< 0.01
			Médias ( 3 a 7) =	22.4514	< 0.01
			Médias ( 3 a 8) =	15.4938	< 0.01
			Médias ( 3 a 9) =	5.3205	< 0.05
			Médias ( 3 a 10) =	0.7016	ns
			Médias ( 3 a 11) =	2.2218	ns
			Médias ( 3 a 12) =	2.631	ns
			Médias ( 4 a 5) =	5.0866	< 0.05
			Médias ( 4 a 6) =	11.9273	< 0.01
			Médias ( 4 a 7) =	14.4999	< 0.01
			Médias ( 4 a 8) =	7.5423	< 0.01
			Médias ( 4 a 9) =	2.631	ns
			Médias ( 4 a 10) =	7.2499	< 0.01
			Médias ( 4 a 11) =	10.1733	< 0.01
			Médias ( 4 a 12) =	10.5826	< 0.01
			Médias ( 5 a 6) =	6.8407	< 0.01
			Médias ( 5 a 7) =	9.4132	< 0.01
			Médias ( 5 a 8) =	2.4556	ns
			Médias ( 5 a 9) =	7.7177	< 0.01
			Médias ( 5 a 10) =	12.3366	< 0.01
			Médias ( 5 a 11) =	15.2599	< 0.01
			Médias ( 5 a 12) =	15.6692	< 0.01
			Médias ( 6 a 7) =	2.5726	ns
			Médias ( 6 a 8) =	4.385	ns
			Médias ( 6 a 9) =	14.5583	< 0.01
			Médias ( 6 a 10) =	19.1772	< 0.01
			Médias ( 6 a 11) =	22.1006	< 0.01
			Médias ( 6 a 12) =	22.5099	< 0.01
			Médias ( 7 a 8) =	6.9576	< 0.01
			Médias ( 7 a 9) =	17.1309	< 0.01
			Médias ( 7 a 10) =	21.7498	< 0.01
			Médias ( 7 a 11) =	24.6732	< 0.01
			Médias ( 7 a 12) =	25.0824	< 0.01
			Médias ( 8 a 9) =	10.1733	< 0.01
			Médias ( 8 a 10) =	14.7922	< 0.01
			Médias ( 8 a 11) =	17.7156	< 0.01
			Médias ( 8 a 12) =	18.1248	< 0.01
			Médias ( 9 a 10) =	4.6189	ns
			Médias ( 9 a 11) =	7.5423	< 0.01
			Médias ( 9 a 12) =	7.9515	< 0.01
			Médias ( 10 a 11) =	2.9234	ns
			Médias ( 10 a 12) =	3.3326	ns
			Médias ( 11 a 12) =	0.4093	ns

## Sheet: ANOVA Tmax
			FONTES DE VARIAÇÃO	GL	SQ	QM
			Tratamentos	4	2.0018	0.5
			Blocos	11	313.954	28.541
			Erro	44	38.088	0.866
			F (tratamentos) =	0.5781
			p (tratamentos) =	0.6831
			F (blocos) =	32.9713
			p (blocos) =	< 0.0001
			Médias (blocos):
			Média (Linha 1) =	29.16
			Média (Linha 2) =	28.64
			Média (Linha 3) =	28.4
			Média (Linha 4) =	26.32
			Média (Linha 5) =	25.48
			Média (Linha 6) =	24.25
			Média (Linha 7) =	23.2
			Média (Linha 8) =	25.6
			Média (Linha 9) =	29
			Média (Linha 10) =	29.56
			Média (Linha 11) =	30.78
			Média (Linha 12) =	29.1
			Tukey	Q	(p)
			Médias ( 1 a 2) =	1.2497	ns
			Médias ( 1 a 3) =	1.8265	ns
			Médias ( 1 a 4) =	6.8255	< 0.01
			Médias ( 1 a 5) =	8.8443	< 0.01
			Médias ( 1 a 6) =	11.8004	< 0.01
			Médias ( 1 a 7) =	14.3239	< 0.01
			Médias ( 1 a 8) =	8.5559	< 0.01
			Médias ( 1 a 9) =	0.3845	ns
			Médias ( 1 a 10) =	0.9613	ns
			Médias ( 1 a 11) =	3.8934	ns
			Médias ( 1 a 12) =	0.1442	ns
			Médias ( 2 a 3) =	0.5768	ns
			Médias ( 2 a 4) =	5.5758	< 0.05
			Médias ( 2 a 5) =	7.5946	< 0.01
			Médias ( 2 a 6) =	10.5507	< 0.01
			Médias ( 2 a 7) =	13.0742	< 0.01
			Médias ( 2 a 8) =	7.3062	< 0.01
			Médias ( 2 a 9) =	0.8652	ns
			Médias ( 2 a 10) =	2.2111	ns
			Médias ( 2 a 11) =	5.1432	< 0.05
			Médias ( 2 a 12) =	1.1055	ns
			Médias ( 3 a 4) =	4.999	< 0.05
			Médias ( 3 a 5) =	7.0178	< 0.01
			Médias ( 3 a 6) =	9.9739	< 0.01
			Médias ( 3 a 7) =	12.4974	< 0.01
			Médias ( 3 a 8) =	6.7294	< 0.01
			Médias ( 3 a 9) =	1.442	ns
			Médias ( 3 a 10) =	2.7879	ns
			Médias ( 3 a 11) =	5.72	< 0.05
			Médias ( 3 a 12) =	1.6823	ns
			Médias ( 4 a 5) =	2.0188	ns
			Médias ( 4 a 6) =	4.9749	< 0.05
			Médias ( 4 a 7) =	7.4984	< 0.01
			Médias ( 4 a 8) =	1.7304	ns
			Médias ( 4 a 9) =	6.441	< 0.01
			Médias ( 4 a 10) =	7.7868	< 0.01
			Médias ( 4 a 11) =	10.7189	< 0.01
			Médias ( 4 a 12) =	6.6813	< 0.01
			Médias ( 5 a 6) =	2.9561	ns
			Médias ( 5 a 7) =	5.4796	< 0.05
			Médias ( 5 a 8) =	0.2884	ns
			Médias ( 5 a 9) =	8.4598	< 0.01
			Médias ( 5 a 10) =	9.8057	< 0.01
			Médias ( 5 a 11) =	12.7377	< 0.01
			Médias ( 5 a 12) =	8.7001	< 0.01
			Médias ( 6 a 7) =	2.5235	ns
			Médias ( 6 a 8) =	3.2445	ns
			Médias ( 6 a 9) =	11.4159	< 0.01
			Médias ( 6 a 10) =	12.7618	< 0.01
			Médias ( 6 a 11) =	15.6938	< 0.01
			Médias ( 6 a 12) =	11.6562	< 0.01
			Médias ( 7 a 8) =	5.768	< 0.01
			Médias ( 7 a 9) =	13.9394	< 0.01
			Médias ( 7 a 10) =	15.2853	< 0.01
			Médias ( 7 a 11) =	18.2174	< 0.01
			Médias ( 7 a 12) =	14.1797	< 0.01
			Médias ( 8 a 9) =	8.1714	< 0.01
			Médias ( 8 a 10) =	9.5173	< 0.01
			Médias ( 8 a 11) =	12.4493	< 0.01
			Médias ( 8 a 12) =	8.4117	< 0.01
			Médias ( 9 a 10) =	1.3459	ns
			Médias ( 9 a 11) =	4.278	ns
			Médias ( 9 a 12) =	0.2403	ns
			Médias ( 10 a 11) =	2.9321	ns
			Médias ( 10 a 12) =	1.1055	ns
			Médias ( 11 a 12) =	4.0376	ns

## Sheet: ANOVA tmin
		FONTES DE VARIAÇÃO	GL	SQ	QM
		Tratamentos	4	227.382	56.846
		Blocos	11	498.774	45.343
		Erro	44	122.914	2.793
		F (tratamentos) =	20.3493
		p (tratamentos) =	< 0.0001
		F (blocos) =	16.2317
		p (blocos) =	< 0.0001
		Médias (tratamentos):
		Média (Coluna 1) =	17.4833
		Média (Coluna 2) =	15.575
		Média (Coluna 3) =	13.7083
		Média (Coluna 4) =	11.6417
		Média (Coluna 5) =	14.1875
		Tukey	Q	(p)
		Médias ( 1 a 2) =	3.9552	ns
		Médias ( 1 a 3) =	7.8241	< 0.01
		Médias ( 1 a 4) =	12.1075	< 0.01
		Médias ( 1 a 5) =	6.831	< 0.01
		Médias ( 2 a 3) =	3.8689	ns
		Médias ( 2 a 4) =	8.1523	< 0.01
		Médias ( 2 a 5) =	2.8757	ns
		Médias ( 3 a 4) =	4.2834	< 0.05
		Médias ( 3 a 5) =	0.9931	ns
		Médias ( 4 a 5) =	5.2765	< 0.01
		Médias (blocos):
		Média (Linha 1) =	18.1
		Média (Linha 2) =	17.78
		Média (Linha 3) =	17.18
		Média (Linha 4) =	14.6
		Média (Linha 5) =	11.92
		Média (Linha 6) =	10.37
		Média (Linha 7) =	9.88
		Média (Linha 8) =	11.36
		Média (Linha 9) =	13.76
		Média (Linha 10) =	15.24
		Média (Linha 11) =	16.76
		Média (Linha 12) =	17.28
		Tukey	Q	(p)
		Médias ( 1 a 2) =	0.4281	ns
		Médias ( 1 a 3) =	1.2308	ns
		Médias ( 1 a 4) =	4.6825	ns
		Médias ( 1 a 5) =	8.268	< 0.01
		Médias ( 1 a 6) =	10.3417	< 0.01
		Médias ( 1 a 7) =	10.9972	< 0.01
		Médias ( 1 a 8) =	9.0172	< 0.01
		Médias ( 1 a 9) =	5.8063	< 0.01
		Médias ( 1 a 10) =	3.8263	ns
		Médias ( 1 a 11) =	1.7927	ns
		Médias ( 1 a 12) =	1.097	ns
		Médias ( 2 a 3) =	0.8027	ns
		Médias ( 2 a 4) =	4.2544	ns
		Médias ( 2 a 5) =	7.8399	< 0.01
		Médias ( 2 a 6) =	9.9136	< 0.01
		Médias ( 2 a 7) =	10.5691	< 0.01
		Médias ( 2 a 8) =	8.5891	< 0.01
		Médias ( 2 a 9) =	5.3782	< 0.05
		Médias ( 2 a 10) =	3.3982	ns
		Médias ( 2 a 11) =	1.3646	ns
		Médias ( 2 a 12) =	0.6689	ns
		Médias ( 3 a 4) =	3.4517	ns
		Médias ( 3 a 5) =	7.0372	< 0.01
		Médias ( 3 a 6) =	9.1108	< 0.01
		Médias ( 3 a 7) =	9.7664	< 0.01
		Médias ( 3 a 8) =	7.7864	< 0.01
		Médias ( 3 a 9) =	4.5755	ns
		Médias ( 3 a 10) =	2.5955	ns
		Médias ( 3 a 11) =	0.5619	ns
		Médias ( 3 a 12) =	0.1338	ns
		Médias ( 4 a 5) =	3.5855	ns
		Médias ( 4 a 6) =	5.6592	< 0.05
		Médias ( 4 a 7) =	6.3147	< 0.01
		Médias ( 4 a 8) =	4.3347	ns
		Médias ( 4 a 9) =	1.1238	ns
		Médias ( 4 a 10) =	0.8562	ns
		Médias ( 4 a 11) =	2.8898	ns
		Médias ( 4 a 12) =	3.5855	ns
		Médias ( 5 a 6) =	2.0737	ns
		Médias ( 5 a 7) =	2.7292	ns
		Médias ( 5 a 8) =	0.7492	ns
		Médias ( 5 a 9) =	2.4617	ns
		Médias ( 5 a 10) =	4.4417	ns
		Médias ( 5 a 11) =	6.4753	< 0.01
		Médias ( 5 a 12) =	7.1709	< 0.01
		Médias ( 6 a 7) =	0.6556	ns
		Médias ( 6 a 8) =	1.3245	ns
		Médias ( 6 a 9) =	4.5354	ns
		Médias ( 6 a 10) =	6.5154	< 0.01
		Médias ( 6 a 11) =	8.5489	< 0.01
		Médias ( 6 a 12) =	9.2446	< 0.01
		Médias ( 7 a 8) =	1.98	ns
		Médias ( 7 a 9) =	5.1909	< 0.05
		Médias ( 7 a 10) =	7.1709	< 0.01
		Médias ( 7 a 11) =	9.2045	< 0.01
		Médias ( 7 a 12) =	9.9002	< 0.01
		Médias ( 8 a 9) =	3.2109	ns
		Médias ( 8 a 10) =	5.1909	< 0.05
		Médias ( 8 a 11) =	7.2245	< 0.01
		Médias ( 8 a 12) =	7.9201	< 0.01
		Médias ( 9 a 10) =	1.98	ns
		Médias ( 9 a 11) =	4.0136	ns
		Médias ( 9 a 12) =	4.7093	ns
		Médias ( 10 a 11) =	2.0335	ns
		Médias ( 10 a 12) =	2.7292	ns
		Médias ( 11 a 12) =	0.6957	ns

[truncated: 3 more sheets: HR, PP, EVP]
