# Supplementary material for: Malaria mortality characterization and the relationship between malaria mortality and climate in Chimoio, Mozambique
Source: Malar J. 2017 May 22;16:212. doi: 10.1186/s12936-017-1866-0 (PMC5440990; doi:10.1186/s12936-017-1866-0)
Supplement: Supplementary file 2 — Additional file 2. Malaria 2010. [file 12936_2017_1866_MOESM2_ESM.xlsx]

## Sheet: 2010
	2010	Sexo	idade	Estado civil	Naturalidade	Ultima residenciahabitual	Hora do falecimento	Dia/mes/ano	lugar	causa da morte	lugar da sepultura
	1	F	1 ano e 5 meses	Solteiro	Chimoio	7 de abril	12h	2010-04-03	HPC	malaria complicada	Manjor
	2	M	28	Solteiro	Chimoio	7 de setembro	0h	29/05/10	HPC	Anemia e Malaria	Chissui
	3	M	2	Solteiro	Chimoio	3 de fevereiro	17:40min	2010-06-03	HPC	malaria	Chissui
	4	F	1 ano e 4 meses	Solteira	Chimoio	bairro 5- fepom	16:30min	2010-06-03	HPC	malaria	Chissui
	5	M	64	solteira	catandica- Barue	catandica	02h	29/05/10	HPC	Hipoglecemia e malaria	Manjor
	6	F	2 anos e 6 meses	solteira	Chimoio	bairro 5- fepom	17h	2010-05-03	HPC	malaria cerebral e BPN	Chissui
	7	M	35	solteiro	Tambara	7 de setembro	16h	2010-04-04	HPC	BPN e Malaria	Bengo
	8	F	22	solteira	Chimoio	Nhamaonha	14h	2010-07-03	HPC	malaria e BPN	Nhaurir
	9	M	37	solteiro	Maputo	bairro 1	02h	2010-07-04	HPC	malaria complicada	Chissui
	10	F	34	solteira	Buzi	centro hipico	14h	2010-06-03	HPC	GEA e Malaria	Chissui
	11	M	10	solteiro	Chimoio	16 de junho	07h	2010-08-04	HPC	Malaria e GEA	Bengo
	12	M	2 anos e 6meses	solteiro	Chimoio	16 de junho	13h	2010-09-03	HPC	Malaria	Chissui
	13	F	54	solteira	Chimoio	centro hipico	23h	2010-07-04	HPC	Malaria	Chissui
	14	M	45	solteiro	Marera	7 de abril	06h	2010-10-03	HPC	virose e Malaria	Manjor
	15	M	49	solteiro	Quelimane	bairro popular	01:55min	2010-09-04	HPC	Malaria	Chissui
	16	F	24	solteira	Mutarara	centro hipico	02h	2010-10-03	HPC	malaria	Chissui
	17	M	47	solteiro	Africa do Sul	Josina Machel	21:50min	27/01/10	HPC	malaria complicada	Africa do Sul
	18	F	38	solteira	Gondola	7 de setembro	14h	2010-09-04	HPC	malaria complicada	Chissui
	19	M	32	solteiro	Tete	Mudzingadzi	10:10min	2010-12-08	HPC	malaria	Chissui
	20	F	23	solteira	manica	Mucessua- Gondola	21:45min	2010-10-03	HPC	malaria e SP	Manjor
	21	F	1	solteira	Chimoio	Soalpo	10:30min	2010-09-04	HPC	Malaria grave	Manjor
	22	M	56	solteiro	marera- Ingomai	7 de abril	19h	2010-07-09	HPC	malaria complicada	marera- Gondola
	23	M	58	solteiro	Mafambisse	bairro 4	20h	2010-11-03	HPC	malaria	chissui
	24	M	8meses	solteiro	Chimoio	7 de setembro	01:15min	2010-10-02	HPC	Malaria grave	Bengo
	25	M	58	solteiro	Mungari- sede- Guro	25 de junho	06h	2010-12-03	HPC	malaria complicada	Djecha
	26	F	22	solteira	manica	manica	15h	13/08/10	chimoio	malaria complicada	Manjor
	27	M	6 meses	solteiro	Chiremera- Gondola	Gobogobo	15:55min	2010-10-03	HPC	malaria grave e anemia grave	Manjor
	28	F	1 ano e 3 meses	solteira	Gojombe- Gondola	7 de abril	13:15min	2010-12-03	HPC	malaria complicada e edema cerebral e BPN grave	Manjor
	29	M	32	solteiro	Chimoio	25 de junho	18h	2010-12-02	HPC	malaria	Chissui
	30	F	23	solteira	Marromeu	7 de setembro	19h	13/02/10	HPC	malaria	Chissui
	31	M	2 meses	solteiro	Matsinho	Matsinho	12:30min	14/02/10	HPC	malaria complicad e anemia	Chissui
	32	F	53	solteira	Gorongosa	Nhamatsane	04h	14/03/10	HPC	BPN e Malaria	Chissui
	33	M	63	solteiro	Barue	25 de junho	08h	13/03/10	HPC	malaria	bengo
	34	M	55	solteiro	Gondola	bairro 5- fepom	07h	14/02/10	HPC	malaria	Chissui
	35	F	80	solteira	Moatize	H. Mocambicanos	09:40min	2010-11-02	HPC	malaria	H. Mocambicanos
	36	M	46	solteiro	Gondola	Mudzingadzi	23h	13/03/10	HPC	malaria e anemia severa	Nhaurir
	37	F	28	solteira	Chimoio	Nhaurir	12:40min	19/02/10	HPC	malaria	Chissui
	38	M	23	solteiro	Guro	Agostinho Neto	23:20min	20/02/10	HPC	malaria	Chissui
	39	F	4 meses	solteiro	Macate	Macate	13:13min	20/02/10	HPC	malaria grave	Manjor
	40	m	45	solteiro	macate	trangapasso	10:45min	21/02/10	HPC	malara celebral	Hombua
	41	F	4 meses	solteira	chimoio	16 de junho	20:10min	15/03/10	HPC	anemia grave malaria complicada	bengo
	42	F	22	solteira	espungabeira	centro hipico	20:30min	23/11/10	HPC	malaria	Chissui
	43	M	34	solteiro	chimoio	nthenguene	04:20min	16/03/10	HPC	malara cerebral	matequenha
	44	F	9	solteira	Chimoio	Nhaurir	15h	2010-12-03	HPC	anemia grave e malaria	Nhaurir
	45	M	44	solteiro	gojombe-ingomai	bairro 5- fepom	15:10min	17/03/10	HPC	malaria	chissui
	46	M	3	solteiro	chimoio	bairro 2	08:20min	24/02/10	HPC	malaria complicada e anemia gravissima	Chissui
	47	F	26	Solteira	Chimoio	centro hipico	16h	26/06/10	HPC	malaria	chissui
	48	F	26	solteira	beira		07h	20/04/10	HPC	malaria	Chissui
	49	M	85	casado	Guro	25 de junho	05h	18/07/10	HPC	malaria	chizombero
	50	M	50	solteiro	dombe	25 de junho	23:30min	25/06/10	HPC	malaria	Chissui
	51	F	1	solteira	chimoio	7 de abril	04h	19/03/10	HPC	malaria complicada	Manjor
	52	F	4 meses	solteira	chimoio	H. Mocambicanos	04:47min	24/04/10	HPC	malaria complicada	H. Mocambicanos
	53	F	44	solteira	maforga-gondola	bairro 5- fepom	14:36min	22/04/10	HPC	malaria complicada	Chissui
	54	F	24	solteira	chimoio	Nhaurir	04h	23/11/10	HPC	malaria grave	Nhaurir
	55	F	1	solteira	Chimoio	7 de abril	20:55min	20/03/10	HPC	malaria, bpn, GEA com sinais devididas	manjor
	56	F	2 anos e 3 meses	solteira	Chimoio	3 de fevereiro	30:35min	20/03/10	HPC	malaria, BPN, GEAcom desitratacao	Manjor
	57	F	1 ano e 6 meses	solteira	Tokoza	bairro 5- fepom	18:15min	22/04/10	HPC	malaria	Manjor
	58	F	44	solteira	maforga-gondola	bairro 5	14:36min	22/04/10	HPC	malaria complicada	Chissui
	59	F	13	solteira	dombe	3 de fevereiro	11:30min	13/04/10	HPC	malaria e anemia	Manjor
	60	M	4	solteiro	Chimoio	Nhamaonha	01:30min	22/03/10	HPC	malaria	Nhaurir
	61	F	5 meses	solteira	Chimoio	Nhamatsane	13h	28/06/10	HPC	malaria	Chissui
	62	F	4	solteira	Chimoio	H. Mocambicanos	0h	27/07/10	HPC	malaria complicada	H. Mocambicanos
	63	M	4	solteiro	Chimoio	16 de junho	08h	18/01/10	HPC	malaria cerebarl	Chissui
	64	F	26	solteira	Gondola	7 de setembro	13:47min	18/01/10	HPC	malaria	Chissui
	65	F	34	solteira	Chimoio	16 de junho	20:30min	24/03/10	HPC	malaria	chissui
	66	M	60	solteiro	Matsinho	Matsinho	09:45min	17/03/10	HPC	malaria complicada e desidratacao grave	matsinho
	67	M	2	solteiro	Chimoio	Macate	01:30min	2010-02-08	HPC	malaria complicada	Manjor
	68	F	29	solteira	Nhabata- macate	7 de abril	18:15min	27/06/10	HPC	malaria grave	Manjor
	69	M	14	solteiro	Sussudemga	Nhamaonha	03h	15/04/10	HPC	malaria	Manjor
	70	M	8	solteiro	Beira	bairro 5	06:25min	27/04/10	HPC	malaria complicada	Chissui
	71	M	55	solteiro	Buzi	3 de fevereiro	16h	2010-02-08	HPC	malaria complicada	Chissui
	72	F	29	solteira	Chimoio	F. Manhanga	13h	17/01/10	HPC	malaria complicada	Nhaurir
	73	M	1 ano e 8 meses	solteiro	Chimoio	7 de abril	09h	29/06/10	HPC	malaria	Chissui
	74	M	58	solteiro	Chigunhene	bairro 4	15:40min	20/08/10	HPC	malaria complicada	Chissui
	75	M	7	solteiro	Nhamucuarara	Cafumpe	19:13min	25/03/10	HPC	malaria	Nhamucuarara
	76	M	44	Solteiro	Lundo- Tambara	Nhamatsane	20h	2010-03-08	HPC	Malaria	Chissui
	77	F	3 meses	solteira	Chimoio	bairro popular	09h	21/01/10	HPC	malaria complicada	matequenha
	78	F	24	Solteira	catandica- Barue	Inhazonia	17h	2010-02-07	HPC	malaria	Chissui
	79	M	1	solteiro	chimoio	Tambara 2	19:30mim	21/01/10	HPC	Malaria complicada	Chissui
	80	F	7 meses	solteira	Sussudemga	7 de setembro		14/05/10	HPC	malaria	Chissui
	81	M	1	solteiro	Chimoio	Nhamadjessa	19:10min	28/03/10	HPC	Malaria gravissima	Chissui
	82	F	54	solteira	Mungari-guro	25 de junho	06h	23/01/10	HPC	malaria	25 de junho
	83	F	2 dias	solteira	manica	4o Congresso	03:45min	17/05/10	HPC	Malaria grave	Manjor
	84	M	25	solteiro	Zimbabwe	25 de junho	20:30min	26/04/10	HPC	Malaria grave	25 de junho
	85	F	46	solteira	Morrumbone	bairrro 5	04:35min	2010-02-07	HPC	malaria	Massinga- Inhambane
	86	M	58	solteiro	Gorongosa	Chiremera	21:10min	22/03/10	HPC	Psicose e Malaria cerebral	Chiremera
	87	F	17 meses	solteiro	Chimoio	bairro 5	16h	26/01/10	HPC	malaria	Chissui
	88	M	1 ano e 8 meses	solteiro	Chimoio	25 de junho	05h	27/01/10	HPC	Malaria	Chissui
	89	M	54	solteiro	Moatize	Chimoio	13h	30/04/10	HPC	Malaria	Manjor
	90	F	1 ano e 6 meses	solteira	Chimoio	Nhamaonha	11:55min	15/05/10	HPC	Malaria complicada	Bengo
	91	M	31	solteiro	Sussudemga	centro hipico	20:45min	27/01/10	HPC	Malaria	Chissui
	92	F	51	casada	vila de maganja da costa	bairro 5- fepom	15h	2010-03-05	HPC	Malaria	Chissui
	93	F	27	solteira	Chimoio	3 de fevereiro	19:1min	2010-12-05	HPC	Malaria complicada	Chissui
	94	F	19	solteira	Chimoio	Chimoio	08h	29/01/10	HPC	Malaria	matequenha
	95	F	24	solteira	marera	Marera	21:15min	2010-02-05	HPC	Malaria complicada	marera- Gondola
	96	F	77	casada	Nhocaranga-chinoio	H. Mocambicanos	21h	2010-03-10	HPC	Senildade e Malaria complicada	H. Mocambicanos
	97	F	45	solteira	Tete	Bloco nove	15:50min	28/01/10	HPC	Malaria	Chissui
	98	M	23	solteiro	Chimoio	Nhamatsane	13h	2010-04-05	HPC	Malaria	Chissui
	99	M	27	solteiro	Zambezia	Chimoio	11h	30/01/10	HPC	Malaria cerebral	Chissui
	100	M	30	solteiro	Chimoio	Mudzidzi	12:15min	2010-05-05	HPC	Malaria	Chissui
	101	F	1 ano e 8 meses	solteira	Chimoio	25 de junho	21:50min	2010-01-04	HPC	Malaria complicada	Chissui
	102	F	35	solteira	Buzi	bairro 5	23:30min	28/05/10	HPC	Malaria	Chissui
	103	F	56	solteira	Gondola	Chimoio	07h	30/01/10	HPC	Malaria	Chissui
	104	M	78	casado	tucarume	manica	10:10min	2010-05-05	HPC	malaria	d.manica
	105	F		solteira	chimoio	vila nova	15:32min	31-12-10	HPC	malaria complicada	nhamatsane
	106	F	8	solteira	Chimoio	7 de abril	18:40min	2010-05-07	HPC	malaria complicada e intoxicacao por medicamento tradicional	manjor
	107	M	72	casado	incomai	bairro 4	15h	31-01-10	HPC	malaria	manjor
	108	F	3	solteira	Chimoio	1 de maio	00:20min	2010-01-03	HPC	malaria cerebral e anemia grave	matequenha
	109	M	64	solteiro	catandica- Barue	catandica	20:30min	22-05-10	HPC	malariaa cerebral e desitratacao	catandica
	110	F	27	solteira	Zimbabwe	chimoio	18h	2010-03-05	HPC	malaria complicada	zimbabwe
	111	M	7 meses	solteiro	Chimoio	Bloco nove	07:50min	2010-01-02	HPC	malaria	nhamatsane
	112	F	38	solteira	Chimoio	bairro 4	10h	2010-05-05	HPC	anemia e malaria	chissui
	113	m	4	solteira	chimoio	7 de abril	19:38min	30/12/09	HPC	malaria anemia grave	chissui
	114	M	2	solteiro	chimoio	Chimoio	20:45min	2010-06-06	HPC	Malaria grave	manjor
	115	F	2	solteira	chimoio	16 de junho	12:30min	2010-01-01	HPC	Malaria	Chissui
	116	F	3	Solteira	chimoio	Tambara 2	4h	2010-02-02	HPC	Malaria e anemia	Chissui
	117	F	4	solteira	chimoio	munhava	18h	2010-03-04	HPC	Malaria complicada e BPM	Chissui
	118	M	1ano e 2meses	solteiro	Chimoio	bairro 5	20h	2010-01-01	HPC	Malaria complicada	Chissui
	119	F	2	solteira	chimoio	chimoio	22:48min	2010-09-05	HPC	Malaria grave	bengo
	120	M	50	solteiro	Gorongosa	macate	22h	13/08/10	HPC	Malaria grave	manjouro
	121	M	41	solteiro	sabao-barue	centro hipico	3:20min	2010-04-04	HPC	Malaria	chissui
	122	M	1ano e 6meses	solteiro	Chimoio	16 de junho	01:40min	31/12/10	HPC	Malaria	Chissui
	123	M	28	solteiro	marera	centro hipico	1;40min	2010-06-04	CPF	imunudepresao-malaria	chissui
	124	M	2	Solteiro	Chimoio	Nhaurir	22:50min	2010-01-01	HPC	malaria complicada anemia grave	Nhaurir
	125	M	35	solteiro	mazoe-changara	Nhamadjessa	15h	2010-01-02	HPC	malaria grave	Chissui
	126	M	2	solteiro	chimoio	bairro 5	11:19min	14/06/10	HPC	malaria complicada	Chissui
	127	F	12	solteira	sussundenga	centro hipico	10h	2010-02-02	HPC	malaria	chissui
	128	M	3	solteiro	chimoio	3 de fevereiro	11:47min	2010-04-01	HPC	malaria cerebral	Chissui
	129	F	29	solteira	Zimbabwe	7 de abril	07:15min	2010-07-02	HPC	malaeia cerebral e anemia grave	chissui
	130	M	2	solteiro	chimoio	nhamaonha	7:20min	2010-08-02	HPC	Malaria	Nhaurir
	131	F	4	solteira	Gondola	Nhaurir	1h	16/6/10	HPC	malaria complicada	Nhaurir
	132	M	53	casado	missumba-lago	Chimoio	11:30min	2010-08-01	CPF	malaria cerebral	lago-niassa
	133	M	25	solteiro	chimoio	Chimoio	18h		HPC	malaria complicada	chissui
	134	M	30	solteiro	chimoio		8:15min	2010-07-11	HPC	malaria complicada	chissui
	135	F	40	solteira	chimoio	boque-gondala	10h	27-09-10	HPC	anemia e malaria	matequenha
	136	M	30	solteiro	manica		02h	2010-09-08	HPC	malaria	chissui
	137	M	30	Solteiro	Quelimane	16 de junho	0h	2010-02-06	HPC	anemia e malaria	chissui
	138	M	21	solteiro	chimoio	7 de abril	20:10min	31/05/10	HPC	malaria	manjor
	139	F	46	casada	mungar-sede-guro	sussundenga	23:10min	13/01/10	HPC	malaria	sussundenga
	140	F	6	solteira	chimoio	Nhamaonha	16:20min	16/01/10	HPC	malaria complicada	Nhaurir
	141	F	3 meses	solteira	catandica- Barue	catandica	07:45min	17/01/10	HPC	malaria	manjor
	142	M	30	solteiro	mossurize	mafusse	11:30min	14/01/10	HPC	malaria	chissui
	143	M	24	solteiro	dombe-sussundenga	Chimoio	10:40min	16/01/10	HPC	malaria	chissui
	144	M	98	solteiro	matole-chimoio	Agostinho Neto	04:15,in	2010-03-06	HPC	malaria	agostinho neto
	145	M	21	solteiro	chimoio	7 de abril	20:10min	31/05/10	HPC	malaria	manjor

## Sheet: 2011
2011	Sexo	Idade	Estado civil	Naturalidade	Ultima residencia habitual	Hora do falecimento	Dia/mes/ano	lugar	Causa da morte	Lugar da Sepultura
1	F	21	solteira	Catandica	centro Hipico	11h	2011-07-05	HPC	Malaria	Chissui
2	M	61	Casado	Manica	7 de setembro	02:55min	2011-09-02	HPC	Malaria	Chissui
3	F	4	solteira	Gondola	Boa vista	18:20min	2011-08-05	HPC	Malaria grave	Chissui
4	M	9meses	solteiro	Chimoio	Nhaurir	18h	2011-10-02	HPC	Malaria grave
5	M	11	solteiro	Chimoio	Chimoio	02:20min	2011-12-02	Chimoio	Malaria	Matequenha
6	M	51	solteiro	Gondola			15/04/11	HPC	Malaria	Chissui
7	M	60	solteiro	Gorongosa	Chimoio		15/04/11	HPC	Malaria complicada	Chissui
8	M	9meses	solteiro	Chimoio	F.Manhanga	04:30min	2011-12-05	HPC	Malaria complicada	Matequenha
9	M	21	solteiro	Sussundenga	Sussundenga	16h	31/01/11	HPC	Malaria complicada	Chissui
10	M	19	solteiro	Senhezeia	Senhezeia	21h	28/03/11	HPC	Malaria	Sussundenga
11	F	6meses	solteira	Chimoio	Chimoio	04:25min	17/05/11	HPC	Malaria complicada	Manjor
12	F	16	solteira	Chimoio	7 de abril		17/02/11	casa	Malaria PLZ 0,001%	Manjor
13	M	1	solteiro	Chimoio	centro Hipico	16:20min	2011-02-04	HPC	Malaria complicada	Chissui
14	F	1ano e 5meses	solteira	Chimoio	centro Hipico	14:50min	17/02/11	HPC	malaria	Chissui
15	F	1ano e 2meses	chimoio	solteiro	Agostinho Neto	11:20min	17/02/11	HPC	anemia grave e malaria complicada	agostinho neto
16	M	2dias	solteiro	Chimoio	Chimoio	20h	17/02/11	HPC	Malaria congenita	Tambara 2
17	F	30	solteira	Macate	Chicuvo	07h	2011-03-04	HPC	Malaria	Chissui
18	F	1ano e 2meses	solteira	Gondola	Gondola	22:45min	19/02/11	HPC	malaria	Nhaurir
19	M	90	Solteiro	Inhaminga	Machipanda	21:10min	20/02/11	HPC	Malaria	Manica
20	M	47	Solteiro	Chibavava	Josina Machel	12h	2011-06-04	HPC	Malaria	Chissui
21	F	16	solteira	Dombe	3 de Fevereiro	17h	17/01/11	HPC	Malaria	Manjor
22	F	20	Solteira	Dondo	16 de Junho	18:35min	2011-07-04	HPC	SP S/TARV e Malaria cerebral	Bengo
23	M	77	solteiro	Inhacaranga	Sussundenga	19:555min	21/02/11	HPC	Malaria	Chissui
24	F	49	solteira	Marera	Macate	11:10min	2011-08-04	HPC	Malaria	Manjor
25	M	48	solteiro	Marrupa	Josina Machel	0:40min	24/05/11	HPC	Malaria	Chissui
26	F	4	solteira	Chimoio	Nhamadjessa	15:35min	2011-11-04	HPC	Malaria complicada	Chissui
27	M	37	solteiro	Moatize	7 de setembro	19:48min	24/05/11	HPC	Malaria e AVC	Bengo
28	M	29	solteiro	Beira	16 de Junho	0:10min	2011-09-01	HPC	malaria	Chissui
29	F	17	solteira	Gorongosa		22:50min	14/04/11	HPC	Malaria complicada	Gorongosa
30	F	45	solteira	Napone	Bairro 4	13:50min	29/04/11	HPC	Malaria	Chissui
31	F	32	solteira	Chimoio	7 de abril	03:08min	24/04/11	HPC	Malaria grave SP sem TARV	Manjor
32	M	51	solteiro	Gondola	Macate	06:15min	15/04/11	HPC	Malaria	Manjor
33	F	55	solteira	Massinga	Macate	22:30min	15/04/11	casa	Malaria grave	Chissui
34	F	2	solteira	Chimoio	bairro 5		25/4/11	HPC	Malaria	Manjor
35	F	21	solteira	Chimoio	bairro 5	19:10min	2011-12-01	HPC	Malaria	Chissui
36	M	4	solteiro	Chimoio	bairro 4	13:50min	2011-07-06	HPC	Malaria complicada	Manjor
37	F	26	solteira	Ile- Zambezia	16 de Junho	05:20min	17/o4/11	HPC	Malaria	Chissui
38	F	15	solteira	Chimoio	Nhamatsane	18:50min	16/04/11	HPC	Malaria complicada	Chissui
39	M	69	casado	quelimane	decimo quarto-manga	04:45min	14/01/11	HPC	Malaria e AVC	bengo
40	F	20	solteira	Chimoio	chinfura	01:13min	28-02-11	HPC	malaria grave	Chissui
41	M	4	solteiro	chimoio	7 de setembro	03h	2011-02-05	HPC	malaria grave	Chissui
42	M	10	solteiro	Gorongosa	gorongosa	14:30min	2011-02-06	HPC	malaria grave	Chissui
43	M	7 meses	solteiro	Chimoio	bairro 4	08:50min	2011-02-03	HPC	Malaria complicada	Manjor
44	M	12	solteiro	Chimoio	mudzingadzi	15:30min	19/01/11	HPC	malaria grave	Nhaurir
45	F	34	solteira	Chimoio	7 de abril	21:25min	2011-02-05	HPC	malaria	manjor
46	M	35	solteiro	Dombe		05:50min	17/4/11	HPC	malaria, TP, e sida	Chissui
47	M	55	solteiro	Dombe	tembwe	22:35min	2011-01-03	HPC	malaria grave, ICC, SP sem TARV	25 de junho
48	M	25	solteiro	chimoio	bairro da cadeia	03h	14/6/11	HPC	malaria grave	Chissui
49	F	96	solteira	Catandica	7 de setembro	04:35min	13/06/11	HPC	Malaria complicada	Chissui
50	M	0	solteiro	Chimoio	mudzingadzi	16:30min	2011-02-03	HPC	malaria na gravidez	Nhaurir
51	F	51	solteira	chimoio	25 de junho		28/11/11	HPC	malaria	Chissui
52	M	42	solteira	Cazula	Eduardo Mondlane	13:50min	2011-11-06	HPC	malaria cerebral	Chissui
53	F	3anos e 7 meses	solteira	matsinho	H.Mocambicanos	13:58min	21/1/11	HPC	Malaria complicada	H. Mocambicanos
54	F	34	solteira	Chimoio	centro Hipico	14h	2011-04-03	HPC	malaria e BPN	Chissui
55	M	5meses	solteiro	Chimoio	3 de Fevereiro	13:40min	30/11/11	HPC	Malaria complicada	Manjor
56	F	26	solteira	Chimoio	3 de Fevereiro		30/11/11	HPC	malaria	Chissui
58	F	40	casada	Ingomai- gondola	7 de abril	13h	17/06/11	HPC	Malaria complicada	Chissui
59	M	21	solteiro			2:20min	14/02/11	HPC	malaria	Chissui
60	M	44	solteiro	nhamatanda	b.4	8:39min	2011-02-12	HPC	malaria	manjor
61	F	24	solteira	chimoio	vila nova	5h	22/1/11	HPC	malaria	Chissui
62	M	6	solteiro	amatongas	25 de junho	13:13min	2011-06-03	HPC	Malaria complicada	Chissui
63	F	11meses	solteira	Chimoio	b5-fepom	8:2omin	2011-04-11	HPC	Malaria complicada	manjor
64	M	30	solteiro	buzi	vila nova	8:58min	15/3/11	HPC	malaria grave	Chissui
65	M	33	solteiro	beira	b2	9h	28/1/11	HPC	Malaria complicada	Chissui
66	M	60	solteiro	chipanera	Josina Machel	14:15min	18/06/11	HPC	malaria	distrito de gondola
67	M	6meses	solteiro	chimoio	7 de abril	8:30min	2011-05-12	HPC	malaria compi	manjor
68	M	55	Solteiro	guro	25 de junho		2011-05-02	A.neto	malaria	tambue
69	M	2anos e 11meses	solteiro	chimoio	7 de abril	13h	2011-05-12	HPC	Malaria complicada	manjor
70	M	26	solteiro	beira	16 de Junho	3:30min	30/1/11	HPC	malaria	Chissui
71	F	1	Solteiro	chimoio	centro Hipico	16:5min	2011-11-03	HPC	malaria complicada	Chissui
72	M	24 anos	solteira	Sussundenga	16 de Junho	11:25min	16/3/11	HPC	malaria-sida	Chissui
73	F	4	solteira	Sussundenga	F.Manhanga	16:40min	27/1/11	HPC	malaria cerebral	Chissui
74	F	35	solteira	Chimoio	16 de Junho	14:30min	2011-09-12	HPC	Malaria complicada	Chissui
75	M	2	solteira	Chimoio	7 de abril	19:30min	2011-12-03	HPC	malaria comp;licada	manjor
76	F	15	solteira	gojambe	F.Manhanga	20:40min	30/01/11	HPC	malaria	Matequenha
77	F	30	solteira	beira	piloto	22:10min	22/01/11	HPC	malaria	Chissui
78	M	1 ano e 9 meses	solteiro	bacuta	matsinho		19/3/11	HPC	malaria complicada	nhauriri
79	F	9 meses	solteira	chumoio	3 de Fevereiro	05h	2011-12-12	HPC	Malaria complicada
80	F	6 meses	solteira	chimoio	bairro 5	05:30min	31/01/11	HPC	malaria cerebral	manjor
81	F	53	casada	amatongas	7 de abril	19:17min	14/3/11	HPC	malaria	manjor
82	M	2	solteira	macate	nhamaonha	18h	2011-12-12	HPC	Malaria complicada	nhauriri
83	M	43	solteiro	goigoi-mussurize	goigoi	09:9min	23/06/11	HPC	Malaria grave SP sem TARV	Mussurize-goigoi
84	F	2	solteira	chimoio	mudzingadzi	18:40min	2011-12-12	HPC	malaria complicada	nhauriri
85	F	1	solteira	Gondola	nhamaonha	12h	2011-01-02	HPC	Malaria complicada	nhauriri
86	M	1ano e 11 meses	solteiro	chimoio	7 de abril	01:30min	31/01/2011	HPC	malaria	manjor
87	F	23	solteira	zimbabwe	7 de setembro	05h	25/06/2011	HPC	malaria	Republica de zimbabwe
88	F	1	solteira	Chimoio	3 de fevereiro	10h	13/12/2011	hpc	malaria complicada	Manjor
89	F	81	solteira	dombe	bloco nove	05:20min	22/03/2011	casa	malaria	Hombua
90	F	4	solteira	Chimoio	Agostinho Neto	01:44min	2011-02-02	HPC	Malaria complicada	agostinho neto
91	F	81	solteira	Ingomai	Nhaurir	07h	27/06/11	HPC	malaria	nhaurir
92	F	2anos e 5meses	solteira	chimoio	3 de Fevereiro	18:24min	2/2/111	HPC	malaria cerebral	Bengo
93	F	28	solteira	Chimoio	3 de Fevereiro	11:30min	23/03/11	HPC	malaria grave	Manjor
94	F	69	solteira	Vila- Fonte- Caia	bairro 5	01h	22/09/11	HPC	malaria	Manjor
95	M	75	solteiro	Marromeu	Mudzingadzi		2011-06-10	casa	Malaria complicada	Nhaurir
96	F	6meses	solteira	Chimoio	bairro 4	17:10min	2011-03-02	HPC	Morasmo	Manjor
97	F	2	solteira	Chimoio	vila nova	20:20min	23/03/11	HPC	malaria	Nhamatsane
98	F	55	solteira	Zambezia	7 de setembro	19:40min	2011-04-02	HPC	Malaria complicada	Chissui
99	M	10meses	solteira	chimoio	bairro 5- fepom	13:15min	2011-04-02	HPC	Malaria complicada	Chissui
100	M	2	solteira	Vanduzi	bairro verde	0:20min	2011-04-02	HPC	malaria	H. Mocambicanos
101	F	4	solteira	chimoio	H.Mocambicanos	03:17min	2011-06-02	HPC	malaria grave	Tembwe
102	F	1mes	solteira	Chimoio	F.Manhanga	23:50min	24/03/11	HPC	malaria	Manjor
103	M	17meses	solteira	Chimoio	nhamaonha		13/12/11	HPC	Malaria complicada	nhaurir
104	F	8meses	solteira	Chimoio	F.Manhanga	03h	2011-08-02	HPC	malaria grave	Chissui
105	M	67	solteiro	Mutarara	3 de Fevereiro		25/5/11	casa	Malaria complicada	Nhamaonha
106	F	21	solteira	Chimoio	16 de Junho	17:55min	22/2/11	HPC	malaria
107	F	18	solteira	nhamatanda	16 de Junho		14/06/11	HPC	malaria	Bengo
108	M	29	solteiro	Chimoio	Josina Machel	07:25min	2011-10-11	Chimoio	Malaria complicada
109	M	5	solteiro	Chimoio	bairro 5	01:30min	14/11/11	HPC	Malaria complicada	Chissui
110	F	22	solteira	buzi	Murambue- macate	04:40min	16/12/11	HPC	malaria e anemia grave	Chissui
111	M	24	solteiro	Chimoio	7 de setembro	18:50min	17/12/11	HPC	malaria e SIDA	Chissui
112	M	2	solteiro	Chimoio	3 de Fevereiro	04h	2011-11-11	HPC	malaria grave	Manjor
113	M	29	solteiro	Chimoio		0:40min	2011-11-05	HPC	malaria e anemia	Chissui
114	F	32	solteira	Chimoio	F.Manhanga	12h	15/12/11	HPC	malaria complicada	Matequenha
115	F	50	solteiro	Dombe	bairro 5- fepom	14h	24/11/11	HPC	malaria	Chissui
116	M		solteiro	Inhangoma	Josina Machel	10:31min	2011-04-09	HPC	SK, Malaria	Chissui
117	M	32	solteiro	Chimoio	bairro 5	09h	19/12/11	HPC	malaria	Chissui
118	F	3	solteiro	Chimoio	Textafrica	13:39min	19/12/11	HPC	malaria grave	Chissui
119	F	37	casada	Ingomai	25 de junho	18h	24/11/11	HPC	malaria	Manjor
120	M	13	solteira	chimoio	soalpo		21/11/11	HPC	Malaria complicada	Matequenha
121	F	15	solteiro	Chimoio	3 de Fevereiro	17:40min	21/05/11	HPC	malaria	Manjor
122	M	5	solteiro	Chimoio	bairro 4		24/8/11	HPC	malaria grave	Manjor
123	M	42	solteiro	Ingomai	bairro 5		14/01/11	Marera	malaria	Ingomai
124	F	46	Solteira	Chimoio	IAC	14:40min	22/05/11	HPC	malaria grave	Chissui
125	M	47	solteiro	Chimoio	7 de abril	16:08min	23/08/11	HPC	Malaria complicada	Manjor
126	F	20	solteira	Chimoio		15:45min	2011-02-09	HPC	malaria	Chissui
127	F	51	solteira	Machaze	tranga-passo	20h	2011-09-07	casa	Malaria complicada	Hombua
128	M	4	solteiro	Chimoio	centro Hipico		22/11/11	c. tete	Malaria	Cruzamento de tete
129	F	60	solteira	Nicuadala	7 de abril	13h	24/05/11	HPC	malaria grave	Chissui
130	M	1ano e 11 meses	solteiro	chimoio	H.Mocambicanos	18:10min	31/10/11	HPC	malaria	H. Mocambicanos
131	M	9meses	solteiro	Chimoio	25 de junho	17:02min	31/10/11	HPC	malaria	Djedja
132	M	24	solteiro	beira	Josina Machel		29/11/11	HPC	malaria	Chissui
133	M	1	solteiro	Chimoio	Nhaurir	14:30min	23/11/11	HPC	Malaria complicada	Nhaurir
134	M	2	solteiro	Chimoio	bairro 5	23h	24/11/11	HPC	Malaria complicada	Manjor
135	M	2	solteiro	Chimoio	bairro 4	02h	28/10/11	HPC	malaria	Manjor
136	F	6meses	solteira	Chimoio	Chicanga	16:18min	2011-02-07	HPC	Malaria complicada	Manjor
137	M	6	solteiro	Chimoio	bairro 1	10:12min	14/11/11	HPC	malaria	Chissui
138	F	30	solteira	Massica	Chimoio	21:57min	30/06/11	HPC	malaria grave	Manica
139	M	37	solteira	Ingomai	centro Hipico	16h	30/06/11	HPC	malaria	Chissui
140	F	9	solteira	Chimoio	7 de abril	22:40min	15/10/11	HPC	malaria grave	Manjor

## Sheet: 2012
2012	Sexo	Idade	estado	Naturalidade	Ultima residencia habitual	Hora do falecimento	Dia/mes/ano	Lugar	Causa da morte	Lugar da Sepultuta
1	M	25	solteiro	Chimoio	25 de Junho	20:30min	29/01/12	HPC	Malaria	Chissui
2	M	43	solteiro	Goba	Vila nova	18:55min	28/01/12	HPC	Malaria cerebral	Chissui
3	M	63	solteiro	Alto Moloque	7 de abril	20:40min	28/01/12	HPC	Malaria complicada	Manjor
4	M	89	solteiro	Tica	Tambara 2	20:20min	27/01/12	HPC	Malaria complicada	Chissui
5	M	2ano e 7meses	solteiro	Chimoio	Nhamadjessa	16:05min	30/01/12	Casa	Malaria complicada	Chissui
6	M	33	solteiro	Mopeia	Nhamadjessa	04h	2012-02-02	casa	Malaria	Nhaurir
7	F	11	Solteira	Chimoio	Nhamadjessa		2012-05-02	HPC	Malaria complicada
8	M	68	Solteiro	Mossopono	25 de Junho		2012-04-02	HPC	Malaria cerebral	Chissui
9	M	1	Solteiro	Niza	25 de Junho	01:28min	2012-06-02	HPC	Malaria complicada	Chissui
10	M	10	Solteira	Chimoio	Centro hipico	0h	2012-08-02	HPC	Malaria complicada	Chissui
11	M	5meses	Solteira	Chimoio	Ganhira	23h	2012-07-02	HPC	Malaria complicada	Chissui
12	F	66	Solteira	Seguna	bairro 2	0:40min	2012-06-01	HPC	Malaria	Chissui
13	M	3	Solteira	Chimoio	bairro 4	0h	2012-07-04	HPC	Malaria	Manjor
14	F	5meses	Solteira	Chimoio	7 de abril	03h	2012-11-04	HPC	Malaria cerebral	Manjor
15	F	40	Solteira	Manica	25 de Setembro	07:55min	2012-11-04	HPC	Malaria complicada	H.Mocambicanos
16	F	1ano e 8meses	solteira	Chimoio	Nhaurir	0h	15/4/12	HPC	Malaria	Nhaurir
17	F	55	solteira	Mavogo	bairro 5	13h	16/4/11	HPC	Malaria complicada	Chissui
18	F	31	solteira	Chimoio	Tambara 2	18h	18/4/12	HPC	Malaria	Chissui
19	M	1ano e 8meses	Solteiro	Chimoio	bairro 5	04:15min	19/4/12	HPC	Malaria cerebral	Manjor
20	F	57	Solteira	Mosimbane	7 de abril	08h	17/4/12	HPC	Malaria	Manjor
21	M	84	solteiro	Beira	1o de Maio	06:45min	20/4/12	HPC	Malaria complicada	Mossurize
22	M	27	solteiro	Chimoio	7 de abril	11:30min	19/4/12	HPC	Malaria complicada	Manjor
23	M	62	solteiro	Chatola	Matsinho		2012-03-04	HPC	malaria	Djedje
24	F	2	solteiro	Chimoio	Nhamaonha	0:15min	2012-02-01	HPC	Malaria cerebral	Nhaurir
25	M	0	solteira	Gondola	Eduardo Mondlane	04h	2012-03-01	HPC	Malaria cerebral	Chissui
26	F	6meses	solteira	Vila de alto Molucue	Mudzingadzi	23h	2012-03-01	HPC	Malaria	Nhaurir
27	F	2ano e 4meses	solteira	Chimoio	Piloto	21h	2012-03-01	HPC	Malaria grave	Chissui
28	M	20meses	solteira	Chimoio	Nhamaonha	16:30min	2012-09-01	HPC	Malaria grave	Bengo
29	F	3	solteira	Chimoio	7 de abril	14:30min	2012-09-01	HPC	Malaria cerebral	Manjor
30	F	2meses	solteira	Chigodore	Bacamiro	03:59min	2012-10-01	HPC	Malaria complicada	Manjor
31	M	1ano e 4meses	solteiro	Chimoio	Nhamadjessa	06:56min	2012-12-01	HPC	Malaria complicada	Mambama
32	F	6	solteira	Chimoio	F.Manhanga	23h	2012-11-01	HPC	Malaria grave	Matequenha
33	F	22	solteira	Maconha	7 de abril	14h	2012-11-01	HPC	Malaria	Manjor
34	F	1ano e 6meses	solteira	IAC	Josina Machel	10h	2012-12-01	HPC	Malaria cerebral	H.Mocambicanos
35	F	5	solteira	Chimoio	F.Manhanga	22:04min	13/1/12	HPC	Malaria grave	Manjor
36	F	53	solteira	Matsinho	Josina Machel	0:52min	20/1/12	HPC	Malaria	Bengo
37	F	8	solteira	Manica	25 de Junho	17:07min	17/1/12	HPC	Malaria cerebral	Chissui
38	M	50	solteiro	Dondo	Nhamaonha	02h	23/4/12	HPC	malaria	Manjor
39	M	57	solteiro	Ingomai	Nhamaonha	10h	23/4/12	HPC	Malaria	Chissui
40	M	86	solteira	Tica	F.Manhanga	20h	23/4/12	HPC	Malaria
41	F	37	solteira	Chimoio	Vila nova	17h	23/4/12	HPC	Malaria	Nhamatsane
42	F	14meses	solteiro	Chimoio	7 de abril		20/4/12	HPC	Malaria	Manjor
43	F	7meses	solteira	Chimoio	Nhamaonha	11:14min	28/4/12	HPC	Malaria cerebral	Chissui
44	M	7	solteiro	Messica	Messica	15h	28/4/12	HPC	Malaria complicada
45	F	1ano e 11meses	solteira	Chimoio	bairro4	15:10min	29/4/12	HPC	Malaria grave	Chissui
46	F	32	solteira	Machanga	bairro1	05:08min	30/4/12	HPC	Malaria complicada	Machanga
47	M	3ano e 8meses	solteira	Marera	Macate	04:30min	30/4/12	HPC	Malaria complicada	Bengo
48	M	1ao e 4meses	solteiro	Chimoio	25 de Junho	15:20min	2012-01-05	HPC	Malaria complicada	Djedja
49	M	57	solteiro	Mudima	bairro5	06h	2012-01-05	HPC	Malaria	Chissui
50	M	7meses	solteiro	Chimoio	Matsinho	18:50min	2012-02-05	HPC	Malaria complicada	Djedja
51	M	63	solteiro	Mungari	7 de abril	18:15min	2012-02-04	HPC	Malaria complicada	Chissui
52	M	1ano e 4meses	solteiro	Chimoio	7 de abril	15:55min	2011-03-05	HPC	Malaria cerebral	Manjor
53	M	63	solteiro	Marromeu	Mussessua	0:55min	2012-04-05	HPC	Malaria	Chissui
54	M	70	solteiro	Chimoio	7 de setembro		21/4/12	HPC	Malaria	Nhamatsane
55	F	1	solteiro	Chimoio	7 de abril	11:30min	17/3/12	HPC	Malaria acompanhada de convulsoes
56	F	52	solteira	Tambara	Nhamaonha		2012-03-05	HPC	Malaria complicada	Matequenha
57	F	19	solteira	Chimoio	Mudzingadzi	10h	2012-07-05	HPC	Malaria	Nhaurir
58	M	60	solteiro	Ponho-Sossoto	Nhamaonha		2012-08-04	HPC	Malaria	Bengo
59	F	31	solteiro	Dondo	3 de fevereiro	13h	2012-10-05	HPC	Malaria	7 de setembro
60	M	31	solteiro	Mocuba	bairro4	23h	2012-10-05	HPC	Malaria	Manjor
61	F	2	solteira	Gondola	Machora	21h	2012-11-02	HPC	Malaria complicada	Manjor
62	F	28	solteira	Chimoio	Mudzingadzi	21h	13/3/12	HPC	Malaria	Nhaurir
63	M	15	solteiro	Chimoio	7 de abril	04:30min	15/2/12	HPC	Malaria complicada	Nhamatsane
64	M	11meses	solteiro	Vanduzi	3 de fevereiro	06:20min	15/2/12	HPC	Malaria complicada
65	F	2	solteira	Chimoio	Chimoio	13:30min	15/2/12	HPC	Malaria	Matequenha
66	M	29	solteiro	Bandera	bairro5	18h	14/2/12	HPC	Malaria	Chissui
67	F	45	solteira	Chimoio	Nhamaonha	11:05min	16/2/12	HPC	Malaria complicada	Chissui
68	F	1	solteira	Chimoio	Nhamaonha	16h	19/2/12	HPC	Malaria grave	Nhaurir
69	F	2	solteira	chimoio	Nhamadjessa	1h	18/2/12	HPC	Malaria grave	Chissui
70	F	4	solteira	Chimoio	25 de Junho	09:25min	19/2/12	HPC	Malaria grave	Djedje
71	F	1	solteira	Chimoio	25 de Junho		18/2/12	HPC	Malaria	Nhamageza
72	F	26	solteira	Chimoio	16 de junho	20:10min	18/2/12	HPC	Malaria	Chissui
73	F	2meses	solteira	Chimoio	7 de abril		21/2/12	HPC	Malaria grave	Manjor
74	F	3	solteira	Chimoio	Mudzingadzi	18h	23/2/12		Malaria complicada	Nhaurir
75	F	84	solteiro	Nhamassonge	H.Mocambicanos	09h	24/11/12	Casa	Malaria	H.Mocambicanos
76	M	4	solteira	Chimoio	Nhamaonha	19:40min	18/12/12	HPC	Malaria cerebral	Nhaurir
77	M	25	solteiro	Buzi	bairro4	13:30min	24/12/12	HPC	Malaria grave	Manjor
78	M	1	solteiro	Macate	Macate	04:30min	25/12/12	HPC	Malaria complicada	Manjor
79	F	19	solteiro	Amantongas	Amantongas		17/12/12	HPC	Malaria complicada	Manjor
80	M	28	solteiro	Chimoio	Centro hipico	04h	27/12/12	HPC	Malaria	Chissui
81	M	15	solteiro	Chimoio	7 de abril	12h	27/12/12	HPC	Malaria	Manjor
82	F	25	solteiro	Chimoio	Chimoio	06h	30/12/12	HPC	Malaria	Chissui
83	M	51	solteiro	Chimoio	bairro5	05h	30/12/12	HPC	Malaria	Manjor
84	M	30	solteiro	Angonia	Centro hipico	09h	2012-10-09	HPC	Malaria	Chissui
85	M	32	solteiro	Marera	Ndenguene	01h	2012-10-09	HPC	Malaria	Manjor
86	M	55	solteiro	Mecubare	bairro5		19/8/12	HPC	Malaria	Manjor
87	M	38	solteiro	Mungari	bairro4	03:50min	2012-12-09	HPC	Malaria	Chissui
88	F	42	solteira	Macate	7 de abril	19h	2012-12-09	Chimoio	Malaria	Manjor
89	M	1ano e 2meses	solteiro	Muda	Nconha	18:11min	15/7/12	HPC	Anemia grave e Malaria complicada	Bengo
90	M	25	solteiro	Henan- China	Nhamadjessa	23h	16/9/12	Chimoio	Malaria
91	M	41	solteiro	Cavata	H.Mocambicanos	18h	14/3/12	HPC	Malaria	H.Mocambicanos
92	F	29	solteira	Chimoio	Tambara 2	20:30min	18/9/12	Chimoio	Malaria complicada	Chissui
93	F	85	solteiro	Beira	16 de junho	06h	23/12/12	HPC	Malaria complicada	Chissui
94	M	62	solteiro	Gorongosa	7 de abril		2012-06-08	Chimoio	Malaria	Manjor
95	M	35	solteiro	Chimoio	Chimoio	15:01min	25/9/12	HPC	Malaria cerebral
96	F	10	solteira	Chimoio	Nhamadjessa	0h	30/9/12	HPC	Malaria grave	Chissui
97	F	10	solteira	Mossurize	7 de setembro	06:30min	2011-02-10	HPC	Malaria grave	Mossurize-Dacata-Mafusse
98	M	41	solteiro	Maganja da costa	bairro5		16/4/12	casa	Malaria complicada	Manjor
99	F	67	solteiro	Tete	25 de Junho	10h	2012-09-10	HPC	Malaria	Djedje
100	F	30	solteiro	Mosimbane	7 de abril	08h	2012-09-09	HPC	Malaria	Chissui
101	M	32	solteiro	Chimoio	Nhamaonha	05h	2012-12-10	Casa	Malaria	Chissui
102	F	58	casada	Tete	7 de setembro		2012-12-10	HPC	Malaria complicada	Chissui
103	M	62	solteiro	Gorongosa	7 de abril		2012-06-08	HPC	Malaria	Manjor
104	F	3	solteiro	Beira	25 de Junho	20h	13/8/12	HPC	Malaria	Chissui
105	F	47	solteira	Gorongosa	Centro hipico	23h	13/8/12	HPC	Malaria	Chissui
106	F	36	solteira	Sussundenga	bairro5	06h	14/8/12	HPC	Malaria	Chissui
107	M	16	solteiro	Chimoio	bairro5	01h	16/8/12	HPC	Malaria	Chissui
108	M	17	solteiro	Gorongosa	25 de Junho	02h	16/8/12	HPC	Malaria	Chissui
109	F	21	solteira	Gondola	Nhamaonha	13:30min	17/8/12	HPC	Malaria grave	Nhaurir
110	M	40	solteiro	Tete	bairro5	21h	29/7/12	Casa	Malaria grave	Manjor
111	M	55	casado	Tambara	Mudzingadzi	18h	18/8/12	HPC	Malaria complicada	Chissui
112	M	60	solteiro	Gorongosa	Matsinho	10h	2012-02-08	Casa	Malaria	Matsinho
113	M	76	solteiro	Fingue	Chigodole		18/6/12	Chimoio	Malaria	Chigodole
114	M	17	solteiro	Chimoio	Josina Machel	05:30min	24/8/12	HPC	Malaria complicada
115	F	50	solteira	Chimoio	H.Mocambicanos	04h	25/8/12	Casa	Malaria complicada	H.Mocambicanos
116	M	49	solteiro	Nhacaranga	Centro hipico	06:30min	2012-08-09	HPC	Malaria	Chissui
117	M	28	solteiro	Marrundo	Nhamaonha	20h	2012-02-06	Casa	Malaria	Nhaurir
118	M	3	solteiro	Chimoio	bairro5	15:30:00	2012-04-06	HPC	Malaria grave	Chissui
119	M	1ano e 6meses	solteiro	Chimoio	7 de abril	20:30min	2012-09-06	HPC	Malaria complicada e anemia	Manjor
120	M	41	solteiro	Gondola	3 de fevereiro	20:30min	15/6/12	HPC	malaria complicada	Chissui
121	F	2	solteira	Chimoio	Nhamadjessa	16:12min	18/6/12	HPC	Malaria	Chissui
122	M	50	solteiro	Muxungue	16 de junho	09:50min	17/6/12	HPC	Malaria complicada
123	M	60	solteiro	Chimoio	Bairro 4	21h	25/6/12	HPC	Malaria	Chissui
124	F	50	solteira	Beira	Centro hipico		27/6/12	HPC	Malaria	Chissui
125	F	8	solteiro	Manica	Marera	18:12min	27/6/12	HPC	Malaria complicada	Manjor
126	F	29	solteiro	Catandica	Centro hipico	02h	2012-02-06	HPC	Malaria	Chissui
127	F	20	solteira	Chimoio	Nhamatsane	16h	17/10/12	HPC	Malaria	Piloto
128	F	2	solteira	Zembe	Zembe	0:40min	23/10/12	HPC	Malaria complicada	Hombua
129	F	30	solteiro	Chimoio	Bloco nove	16:30min	20/10/12	HPC	Malaria	Chissui
130	M	8	solteiro	Mutocoma	Ndenguene	16:45min	23/10/12	HPC	Malaria complicada	Stanha
131	M	2	solteiro	chimoio	1 de maio	06h	24/10/10	HPC	malaria complicada	Matequenha
132	M	61	solteiro	buzi	Centro hipico	14h	17/08/10	casa	malaria complicada	Chissui
133	F		solteiro	Beira	1 de maio	16h	2010-01-11	Casa	malaria	Matequenha
134	M	1	solteiro	Chimoio	3 de fevereiro	13h	2010-06-11	Chimoio	malaria complicada	Manjor
135	F	7 e 3 meses	solteiro	chimoio	7 de abril	0:7min	2012-08-11	Chimoio	malaria	manjor
136	M	30	solteiro	chimoio	Vila nova	21h	l1/11/12	Chimoio	malaria	Chissui
137	F	1	solteiro	Chimoio		17h	2012-12-11	Chimoio	Malaria grave	manjor
138	M	6meses	solteiro	Chimoio	Piloto	17:09min	2012-12-11	HPC	Malaria grave	Piloto
139	F	32	solteira	Mutarona	Tambara 2		13/11/12	HPC	Malaria complicada	Nhamatsane
140	F	47	solteira	Barue	Vila nova	10:30min	17/10/12	HPC	Malaria	Bengo
141	M		solteiro	Rotanda	Rotanda	07h	22/11/12	HPC	Malaria
142	M	10meses	solteiro	Dombe	Dombe	10:40:00	23/11/12	HPC	Malaria grave	Chissui
143	F	7	solteiro	Chimoio	H.Mocambicanos	12:30min	26/11/12	HPC	Malaria	H.Mocambicanos
144	M	38	solteiro	Catandica	Zona-tabaco	23h	26/11/12	HPC	Malaria complicada	Manica
145	M	24meses	solteiro	Chimoio	Agostinho neto	01:05min	29/111/12	HPC	Malaria cerebral	Agostinho neto
146	M	1	solteiro	Chimoio	Chimoio	01h	2012-01-12	HPC	Malaria	Chissui
147	F	3	solteira	Chimoio	7 de abril	23:35min	2012-03-12	HPC	Malaria complicada	Manjor
148	F	9meses	solteira	Chimoio	bairro5	0:52min	2012-03-12	HPC	Malaria	Manjor
149	M	10meses	solteiro	Chimoio	1o de Maio		2012-04-12	HPC	Malaria
150	M	20	solteiro	Moatize	25 de Junho		27/10/12	HPC	Malaria complicada	Chissui
151	F	37	casada	Macate	25 de Junho		2012-05-10	casa	Malaria complicada	Manhawa
152	F	5	solteira	Chimoio	Nhamaonha	13:20min	13/12/12	HPC	Malaria complicada	Nhaurir
153	M	15	solteiro	Chimoio		21:35min	14/12/12	HPC	Malaria cerebral	Manjor
154	M	1ano e 6meses	solteiro	Chimoio	H.Mocambicanos	01:30mi	29/2/12	HPC	Malaria complicada	H.Mocambicanos
155	M	52	solteiro	Namuno	Bloco nove	0h	29/2/12	Chimoio	Malaria	Chissui
156	F	33	solteira	Chimoio	Chigodole	04:30min	2012-01-03	HPC	Malaria	Manjor
157	F	1	solteira	Chimoio	Centro hipico	04:47min	2012-05-03	HPC	Malaria complicada	Mambama
158	F	1ano e 4meses	solteira	Chimoio	7 de abril	16:45min	2012-06-03	HPC	Malaria	Manjor
159	M	7	solteira	Manica	Nhaucaca	05:30min	2012-07-03	HPC	Malaria grave	Manjor
160	M	37	solteiro	Mutarara	Pengo	10h	2012-06-03	HPC	Malaria	Matequenha
161	M	6	solteiro	Mossurize	7 de abril	21h	2012-07-03	HPC	Malaria	Manjor
162	F	77	soltrira	Chambone	16 de junho	07h	2012-09-03	HPC	Malaria	Chissui
163	F	20meses	solteira	Chimoio	F.Manhanga	21h	2012-10-03	HPC	Malaria complicada	Manjor
164	F	2	solteira	Chimoio	F.Manhanga	18h	2012-10-03	HPC	Malaria grave	Matequenha
165	F	19	solteira	Chimoio	bairro5	23:40min	2012-11-03	HPC	Malaria complicada	Chissui
166	M	49	solteiro	Madzuirgue	Agostinho neto	20h	22/1/12	HPC	Malaria	Agostinho neto
167	F	4	solteira	Chimoio	16 de junho	15:02min	13/3/12	HPC	Malaria complicada	Chissui
168	M	29	solteiro	Tete	bairro4		15/3/12	HPC	Malaria	Chissui
169	M	32	solteiro	Chimoio	bairro4	07h	15/3/12	HPC	Malaria complicada	Manjor
170	M	43	solteiro	Tete	HPC	18:50min	14/3/12	Chimoio	Malaria	Chissui
171	F	5meses	solteira	Chimoio	Vila nova	23:05min	18/3/12	HPC	Malaria grave	Manjor
172	F	37	solteira	Catandica	Lenga lenga- Vanduzi	09h	19/3/12	HPC	Malaria	Chissui
173	F	53	casada	Gondola	7 de abril	14h	20/3/12	HPC	Malaria complicada	Chissui
174	F	50	solteira	Gaza	Zimpeto	17h	20/3/12	HPC	Malaria cerebral	Maputo
175	F	9meses	solteira	Chimoio	Nhamaonha	23h	21/3/12	HPC	Malaria grave	Bengo
176	M	1	solteira	Chimoio	Chinfura	23h	22/3/12	HPC	Malaria	Chissui
177	M	36	solteira	Chinde	Vila nova	20h	21/3/12	HPC	Malaria	Chissui
178	F	3	solteira	Chimoio	Nhaurir		23/3/12	HPC	Malaria complicada	Nhaurir
179	M	80	solteiro	Mafunda	7 de abril	15h	2012-08-12	HPC	Malaria complicada	Manjor
180	F	37	solteira	Chiringoma	F.Manhanga		25/3/12	HPC	Malaria	Matequenha
181	F	30	solteira	Quelimane	Centro hipico	18h	18/3/12	HPC	Malaria	Chissui
182	F	12	solteira	Chimoio	Nhamaonha	18:48min	27/3/12	HPC	Malaria complicada	Chissui
183	M	5	solteiro	Chimoio	16 de junho	10h	29/3/12	HPC	Malaria grave	Bengo
184	F	5meses	solteira	Chimoio		07h	30/3/12	HPC	Malaria complicada	Mambama
185	F	22	solteira	Caia	7 de abril		15/8/12	HPC	Malaria complicada	manjor
186	F	39	solteira	chimoio	Nhamadjessa	0h	30/3/12	HPC	Malaria	Chissui
187	F	18	solteira	Chimoio	Nhamaonha	04:30min	31/3/12	HPC	Malaria complicada	Bengo
188	M	8meses	solteiro	Chimoio	Centro hipico	17:30min	2012-01-04	HPC	Malaria complicada	Chissui
189	F	3	solteira	Chimoio	bairro5	05:40min	31/3/12	HPC	Malaria complicada
190	M	97	solteiro	Marera	7 de abril		2012-09-05	HPC	Malaria	Manjor
191	M	11	solteiro	Chimoio	H.Mocambicanos	20:10min	20/6/12	HPC	Malaria cerebral	H.Mocambicanos
192	M	95	solteiro	Chove	Nhamadjessa	11h	16/5/12	HPC	Malaria	Chissui
193	F	10	solteira	Chimoio	25 de Junho	03h	18/5/12	casa	Anemia grave e Malaria grave	Chissui
194	F	2meses	solteira	Matsinho	Nhacade	20h	19/5/12	HPC	Malaria complicada	Chissui
195	F	11meses	solteira	Chimoio	3 de fevereiro	22:20min	20/5/12	HPC	Malaria complicada	Chissui
196	M	35	solteiro	Amantongas	Nhamaonha	05:44min	20/5/12	HPC	Malaria	Manjor
197	M	64	solteiro	Murrebue	Murrebue	20:45min	2012-01-04	HPC	Malaria complicada	Chissui
198	M	1	solteiro	Chimoio	7 de abril	17h	25/5/12	HPC	Malaria	Manjor
199	M	2	solteiro	Chimoio	1o de Maio		27/5/12	HPC	Anemia grave e Malaria grave	Manjor
200	M	2meses	solteiro	Chimoio	16 de junho	07:10min	2012-01-01	HPC	Malaria grave	Chissui
201	M	1	solteiro	Chimoio	bairro4	01:50min	31/5/12	HPC	Malaria complicada	Chissui
202	F	76	solteira	Gonda	7 de abril	04h	2012-05-07	HPC	Malaria	Chissui
203	M	29	solteiro	Beira	Cruzamento de Tete	10h	2012-05-07	HPC	Malaria	Nhaurir
204	M	20	solteiro	Chimoio	25 de Junho	16:40min	2012-05-07	HPC	Malaria	Chissui
205	M	61	solteiro	Chemba	3 de fevereiro		2012-07-03	HPC	Malaria	Chicacaule
206	F	51	solteira	Gondola	7 de abril	20:02min	2012-08-06	HPC	Malaria	Manjor
207	M	42	solteiro	Catandica	bairro5		2012-05-08	HPC	Malaria	Manjor
208	M		solteiro	Mopeia	Nhamadjessa	12h	13/7/12	casa	Malaria nao especificada	Chissui
209	F	39	solteira	Sena	16 de junho		2012-10-06	HPC	Malaria	Nhaurir
210	M	26	solteira	Beira	bairro5-fepom	22h	16/7/12	HPC	Malaria cerebral	Chissui
211	M	30	solteiro	Mutarara	7 de setembro	05h	17/7/12	HPC	Malaria	Chissui
212	M	26	solteiro	Guro	Piloto	04h	16/7/12	PAF	TBP e Malaria	Chissui
213	M	8	solteiro	Chimoio	1o de Maio	13:56min	20/7/12	HPC	Malaria	Manjor
214	M	21	solteiro	Maputo	25 de Junho	03:15min	23/7/12	HPC	Malaria resistente	Maputo
215	M	44	dolteiro	buzi	Mudzingadzi	07:50min	24/7/12	HPC	Malaria	Nhaurir
216	M	8	solteiro	Chimoio	25 de Junho	04h	21/7/12	HPC	Malaria	Adriano
217	F	1ano e 2meses	solteiro	Chimoio	7 de abril		26/7/12	HPC	Malaria	Manjor
218	M	1ano e 4meses	solteiro	Nicoadala	bairro4	21h	21/7/12	HPC	Malaria	Chissui
219	M	70	solteiro	Amantongas	bairro5	20:50min	27/7/12	HPC	Malaria grave	Manjor
220	F	61	solteira	Murepa	Centro hipico	16h	21/7/12	HPC	Malaria	Chissui
221	M	80	solteiro	Chimoio	7 de abril	07h	2012-01-08	HPC	Senildade e malaria	Manjor
222	F	81	solteira	Amantongas	Josina Machel		28/7/12	HPC	Malaria	Bengo
223	M	49	solteiro	Nacuale	Josina Machel	23:19min	2012-03-08	HPC	Malaria	Chissui
224	M	19	solteiro	Chimoio	Nhamaonha	17h	2012-06-08	HPC	Malaria	Nhaurir
225	F	47	solteira	Sussundenga	7 de abril		2012-05-08	HPC	Malaria	Manjor
226	M	66	casado	Chimoio	7 de abril	06h	2012-06-08	HPC	Malaria	Manjor
227	M	3	solteiro	Chimoio	Centro hipico		2012-07-08	HPC	Malaria grave	Chissui
228	M	64	solteiro	Tambara	1o de Maio		2012-01-08	HPC	Malaria	Matequenha
229	M	10	solteiro	Chinhambudzi	Chimoio		23/12/11	casa	Malaria
230	M	14	solteiro	Chimoio	bairro4	08:20min	21/1/12	HPC	Malaria complicada	Manjor
231	M	14	solteiro	Chimoio	16 de junho	21h	21/1/12	HPC	Malaria grave	Chissui
232	M	12	solteiro	Chimoio	Nhaurir	03h	23/1/12	HPC	Malaria complicada	Nhaurir
233	F	1	solteira	Chimoio	Centro hipico	09:09min	23/1/12	HPC	Malaria grave	Chissui
234	M	26meses	solteiro	Chimoio	1o de Maio	17:40min	24/1/12	HPC	Malaria grave	Matequenha
235	M	6	solteiro	Chimoio	Mudzingadzi		25/1/12	HPC	Malaria complicada	Nhaurir
236	M	39	solteiro	Chimoio	Tambara 2		25/1/12	HPC	Malaria	Chissui
237	F	75	solteiro	Nhocaranga	Dongo		23/1/12	HPC	Malaria cerebral	Agostinho neto
238	M	11	solteiro	Chimoio	7 de abril	14:15min	26/1/12	HPC	Malaria complicada	Manjor
239	F	2ano e 6meses	solteira	Chimoio	bairro4	17h	27/1/12	HPC	Malaria cerebral	Manjor
\

## Sheet: 2013
2013	Sexo	Idade	Estado civil	Naturalidade	Ultima residencia habitual	Hora do falecimento	Dia/mes/ano	Lugar	Causa da morte	Lugar da Sepultura
1	M	1ano e 6meses	solteiro	Vanduzi	3 de fevereiro	04h	19/12/13	Casa	Malaria complicada	Pindancanga
2	F	54	solteira	Murraca	Murraca	18:13min	2013-02-01	Chimoio	Malaria e anemia grave	Matequenha
3	F	15meses	solteira	Chimoio	Nhaurir	10:30min	2013-06-01	HPC	TP, malaria e SIDA	Nhaurir
4	F	1	solteira	Chimoio	Centro hipico	04:20min	2013-06-01	HPC	Malaria complicada	Chissui
5	M	6	solteiro	Chimoio	Centro hipico	07:10min	2013-07-01	HPC	Malaria	Chissui
6	F	7meses	solteira	Chimoio	Nhaurir	02:30min	2013-07-01	HPC	Malaria	Nhaurir
7	M	70	solteiro	Chimoio	Marera		2013-08-01	HPC	malaria	Marera
8	M	4	solteiro	Chimoio	7 de abril	13:25min	14/1/13	HPC	Malaria cerebral	Manjor
9	F	1	solteira	Chimoio	Soalpo	21h	15/1/13	HPC	Malaria
10	F	59	Solteiro	Chimoio	Vila nova	o8h	18/1/13	Casa	Malaria	Chissui
11	F	16	solteira	Chimoio	25 de Junho	17h	24/1/13	Chimoio	Malaria
12	F	27	solteira	Vilanculos	bairro4	11h	18/1/13	HPC	Malaria	Manjor
13	M	42	solteiro	Caia	Chimoio	10:30min	2013-11-01	HPC	Malaria complicada	Nhaurir
14	M	1	solteiro	Chimoio	bairro4		20/1/13	HPC	Malaria complicada	Manjor
15	M	1	solteiro	Chimoio	7 de abril		21/1/13	HPC	Malaria cerebral	Manjor
16	F	2	solteira	Chimoio	Mudzingadzi	06h	16/2/13	Casa	Malaria complicada	Manjor
17	M	59	solteiro	Chimpanda	Dongo	16h	26/6/13	Casa	Malaria cerebral e convulsoes	Dongo
18	M	66	casado	Chibata	Chicamba	03h	28/4/13	Casa	Malaria complicada
19	F	2	solteira	Dondo	1o de maio	03:40min	27/1/13	Chimoio	Malaria grave	Chissui
20	M	2	solteiro	Boavista	Boavista	13:30min	22/1/13	Chimoio	Malaria grave	Stanha
21	F	17	solteira	Gondola	Vila nova	12h	23/1/13	HPC	Malaria grave	Chissui
22	M	0	solteiro	Chimoio	7 de abril	19h	24/1/13	HPC	Malaria	Manjor
23	F	43	solteira	Chimoio	1o de maio		24/1/13	HPC	Malaria	Chissui
24	F	33	solteira	Zambezia	Vila nova	16h	22/1/13	Casa	Malaria complicada	Nhaurir
25	F	35	Solteira	Luabo	Nhamaonha	19h	2013-11-05	casa	Malaria complicada	Nhaurir
26	M	53	solteiro	Barassecua-Chissassa	Chimoio		2013-10-06	Casa	Malaria complicada	Chissassa
27	M	4ano e 4meses	solteiro	Chimoio	7 de abril	14h	23/3/13	HPC	Malaria complicada e anemia	Manjor
28	M	50	solteiro	Beira	Nhamaonha	09h	19/8/13	casa	Malaria complicada	Nhaurir
29	F	77	solteira	Mavita	Due	06h	26/3/13	Casa	Malaria complicada	Matsinho
30	F	4meses	solteira	Chimoio	Trangapasso	06h	30/3/13	HPC	GEA-Malaria	Chissui
31	M	15	solteiro	Guro	Chimoio	03h	31/3/13	Casa	Malaria complicada	Chissui
32	M	3	solteiro	Chimoio	bairro5	07:45min	2013-02-04	HPC	Malaria cerebral	Manjor
33	M	45	solteiro	Manica	Nhaurir	09h	30/1/13	HPC	Malaria
34	F	2	solteira	Chimoio	Soalpo		31/1/13	Chimoio	Malaria complicada	Manjor
35	F	5meses	solteiro	Chimoio	Nhaurir	10h	31/1/13	Chimoio	Malaria	Nhaurir
36	M	2	solteiro	Chimoio	25 de Junho	20:30min	31/01/13	Chimoio	Malaria complicada	Chissui
37	F	25	solteiro	Chimoio	F.Manhanga	06:40min	31/1/13	Chimoio	Malaria	Manjor
38	M	59	casado	Guma	Mussessua	11h	31/1/13	PAF	Malaria	Gondola
39	M	16	solteiro	Chimoio	Josina machel	18h	30/1/13	HPC	Malaria
40	M	20	solteiro	Chimoio	7 de abril	06h	2013-01-02	Chimoio	Malaria	Chissui
41	F	4	solteira	Chimoio	Chimoio	17:30min	2013-02-02	HPC	Malaria complicada	Manjor
42	M		solteiro	Maputo	Chimoio	03:35min	2013-03-02	HPC	Malaria complicada	Chissui
43	M	69	casado	Canda	Nhaurir	08min	2013-09-04	HPC	Malaria	Nhaurir
44	M		solteiro	Marera	Nhauzara		25/9/13	Casa	Malaria complicada
45	F	2	solteira	Chimoio	Mudzingadzi	07h	2013-01-04	Casa	Malaria complicada
46	M	1mes	solteiro	Chimoio	1o de maio	13:40min	2013-02-02	HPC	Malaria	Manjor
47	F	40	solteira	Quelimane	Centro hipico	03:50min	2013-05-02	HPC	Malaria complicada	Chissui
48	F	2	solteira	Chimoio	3 de fevereiro	1:40min	2013-05-02	HPC	Malaria	Manjor
49	F	1ano e 8meses	solteira	Chimoio	7 de abril	21:45min	2013-10-04	HPC	Malaria complicada	Manjor
50	M	26	solteiro	Chimoio	Centro hipico	12:11min	2013-11-04	HPC	Malaria	Chissui
51	M	28	solteiro	Gondola	7 de abril	12:20min	2013-11-04	casa	Malaria	Manjor
52	F	40	solteiro	Macuse	7 de abril	10h	2013-10-04	HPC	Malaria complicada	Manjor
53	M	49	solteiro	Chicuaxa	Inchope	6:59min	2013-12-04	HPC	Malaria complicada	Inchope
54	F	9meses	solteiro	Chimoio	HPC	2:06min	13/4/13	HPC	Malaria complicada	Matequenha
55	M	36	solteiro	Tete	Nhamatsane	06:29min	13/4/13	HPC	Malaria complicada
56	F	5	solteira	Chimoio	Nhamaonha	04h	25/3/13	HPC	Malaria complicada	Nhaurir
57	F	32	solteira	Chimoio	7 de setembro	11h	15/4/13	Casa	Malaria complicada	Chissui
58	F	23	solteira	Chimoio	Nhamaonha	18h	14/4/13	Casa	Malaria	Chissui
59	F	36	solteira	Gondola	bairro38	03h	14/4/13	HPC	Malaria complicada	Nhaurir
60	M	35	ssolteiro	Chimoio	3 de fevereiro	03h	18/4/13	Casa	Malaria complicada	Chissui
61	F	2meses	solteira	Chimoio	7 de setembro		2013-05-02	Casa	Malaria grave	Bengo
62	F	11	solteira	Matole-Boqui	Matole	04h	2013-07-02	HPC	Malaria complicada	Bengo
63	F	29	solteira	Barue	bairro5	02:30min	2013-07-02	Casa	Malaria	Chissui
64	M	42	solteiro	Machaze	Nhamadjessa	08h	2013-07-02	Casa	Malaria	Chissui
65	F	2	solteira	Chimoio	Vila nova	21:30min	2013-08-02	HPC	Malaria	Chissui
66	F	5	solteira	Chimoio	Centro hipico	11h	2013-08-02	HPC	Malaria	Chissui
67	F	24	solteira	Beira	bairro5-fepom	08:45min	2013-08-02	HPC	Malaria complicada	Chissui
68	M	30	solteiro	Mavonde	Cadeia provincial	08h	2013-09-02		Malaria	Chissui
69	F	44	solteira	Gondola	Nhaurir	03h	15/2/13	HPC	Malaria grave	Nhaurir
70	F	46	solteira	Chemba	1o de maio	0h	17/2/13	HPC	Malaria complicada	Matequenha
71	M	32	solteiro	Chimoio	F.Manhanga	15:30min	18/2/13	HPC	Malaria complicada	Manjor
72	F	37	solteira	Rotanda	Centro hipico	23:30min	18/2/13	HPC	Malaria-BPN	Chissui
73	M	80	solreiro	Ingomai	bairro4	15:30min	19/2/13	casa	Malaria	Chissui
74	F	24	solteira	Nhamatanda	Eduardo mondlane	05:45min	19/2/13	HPC	Malaria g e gravidez de 22 semanas	Pangapanga
75	M	9meses	solteira	Chimoio	Bloco nove	06:30min	22/2/13	HPC	Malaria complicada	Chissui
76	M	78	solteiro	Ingomai	Boavista	18h	21/2/13	HPC	Malari complicada	Boavista
77	M	30	solteiro	Chimoio	Nhamaonha	13h	21/7/13	casa	Malaria	Bengo
78	M	1	solteiro	Chimoio	Nhamaonha	18:45min	27/7/13	HPC	Malaria	Nhaurir
79	F	6meses	solteiro	Chimoio	Centro hipico	01:35min	28/7/13	HPC	Malaria	Chissui
80	F	28	solteiro	Gondola	Vila nova	12h	2013-04-08	Casa	Malaria	Chissui
81	F	24	solteira	Chimoio	3 de fevereiro	11h	2013-11-08	Casa	Malaria	Chissui
82	M	32	solteiro	Chimoio	bairro4	22h	28/2/13	Casa	Malaria complicada	Gojombe
83	F	19meses	solteira	Maputo	Bloco nove	03h	25/8/13	HPC	Malaria complicada	Chissui
84	M	23	solteiro	Chimoio	Cadeia provincial	16:30min	2013-07-08	HPC	Malaria	Chissui
85	M	74	solteiro	Rotanda	Chimoio	05h	17/3/13	Casa	Malaria complicada	25 de Junho
86	M	11meses	solteiro	Chimoio	Nhamadjessa	18h	22/4/13	HPC	Malari cerebral	Manhama
87	M	53	solteiro	Mossurize	3 de fevereiro	06h	23/4/13	Casa	Mamaria complicada	Chissui
88	M	72	solteiro	Gondola	Nhanzara	0h	2013-11-04	casa	Malaria complicada	Manhama
89	M	5meses	solteiro	Chimoio	Chimoio	04:20min	29/4/13	HPC	Malaria complicada
90	M	37	solteiro	Sussundenga	bairro4	03h	2013-01-05	Casa	Malaria	Chissui
91	M	1ano e 10meses	solteiro	Chimoio	1o de maio	13:15min	2013-01-05	HPC	Malaria complicada	Chissui
92	F	34	solteira	Changara	Bloco nove	03:45min	2013-01-05	HPC	Malaria - broncopneumonia	Chissui
93	M	40	solteiro	Sussundenga	7 de abril	09:30min	2013-01-05	HPC	Malaria complicada	Manjor
94	M	26	solteiro	Gondola	Nhoraga	16:40minm	2013-02-05	HPC	Malaria	Manjor
95	M	35	solteiro	Nampula	bairro5	20h	2013-02-05	HPC	Malaria	Nampula
96	F	10	solteira	Chimoio	Textafrica	15h	14/5/13	casa	Malaria complicada	Matequenha
97	M	35	solteiro	Rotanda	Rotanda	11:50min	16/5/13	HPC	Malaria - broncopneumonia	Hombua
98	F	32	solteira	Chimoio	bairro4	16h	2013-02-05	casa	Malaria complicada	Manjor
99	M	39	solteiro	Matsinho	Matsinho	09:30min	2013-05-11	Matsinho	Malaria complicada	Matsinho
100	M	40	solteiro	Amatongas	Zembe	10h	22/4/13	casa	Malaria complicada	Zembe
101	F	30	solteira	Chimoio	Chimoio	16:15min	2013-01-04	HPC	TARV- malaria complicada	Chissui
102	M	84	solteiro	Chimoio	Centro hipico	20:30min	20/1/13	Casa	Malaria complicada	Nhaoranga
103	M	65	solteiro	Tambara	7 de setembro	04h	2013-09-07	casa	Malaria complicada
104	M	80	solteiro	Vanduzi	Julis Nherere	07h	15/6/13	Casa	Malaria complicada	Mufussire- selva
105	M	60	solteiro	Matole	Circulo Mudzingadzi	09h	2013-03-03	Casa	Malaria complicada	Bengo
106	M	53	solteiro	Mutarara	1o de maio	10h	17/4/13	Casa	Malaria complicada	Manjor
107	M	2	solteiro	Chimoio	Josina machel	13:40min	19/5/13	Casa	Malaria grave	Chissui
108	F	44	solteira	Matole	3 de fevereiro	01h	2013-05-04	Casa	Malaria complicada	Nhaucaca-Manica
109	M	51	solteiro	Manica	7 de abril	08h	22/5/13	HPC	Hipertensas e Malaria complicada	Manjor
110	F	7	solteira	chimoio	bairro 5	16:7min	19/08/13	casa	malaria complicada	Chissui
111	M	46	solteiro	nhocaraga	macate	8h	19/07/13	casa	malaria complicada	manjor
112	F	19	solteira	chimoio	Vila nova	21:10min	26/08/13	HPC	malaria	Chissui
113	M	6 meses	solteiro	chimoio	Nhamatsane	1h	16/08/13	casa	malaria complicada	25 de Junho
114	M	48	solteiro	lenço	nhamahonha	18:30min	2013-10-07	casa	malaria complicada
115	M	34	solteiro	Beira	Mudzingadzi	8:30min	2013-03-09	CPF	malaria cerebral	seramica
116	M	1 ano e 3 meses	solteiro	chimoio	F.Manhanga	4:30min	31/08/13	casa	malaria complicada	Matequenha
117	M	65	solteiro	cuamba	piloto	10h	2013-10-10	casa	malaria	Chissui
118	M	6 meses	solteiro	Tete	3 de fevereiro	23:48min	2013-11-09	casa	malaria complicada	Nhaurir
119	F	21	solteira	chimoio	7 de abril	6:30min	2013-12-09	HPC	malaria	Chissui
120	M	34	solteiro	Beira	1o de maio	8h	2013-03-09	CPF	malaria cerebral	beirra
121	F	32	solteira	chimoio	bairo 5	15h	24/09/13	casa	malaria	manjor
122	M	78	casado	Chemba	Centro hipico	22:50min	29/09/13	casa	malaria complicada	Manhama
123	M	4	solteiro	chimoio	Centro hipico		2013-03-10	HPC	malaria complicada	chimoio
124	F	1 mes e 3 semana	solteira	chimoio	7 de abril	20h	2013-06-10	HPC	malaria complicada	manjor
125	F	8 meses	solteiro	chimoio	16 de junho	23h	14/10/13	HPC	malaria complicada	Bengo
126	F	3	solteira	chimoio	Trangapasso	13h	16/10/13	HPC	malaria complicada	chissui
127	M	8	solteiro	Chimoio	7 de setembro	10:05min	22/06/13	HPC	malaria complicasa e anemia	chissui
128	F	30	solteira	chimoio	Centro hipico	19:30min	23/06/13	casa	malaria	Chissui
129	M	48	solteiro	chibabava	bairo agricula	23:30min	21/06/13	HPC	malaria complicada	chissui
130	M	76	casado	mpungo	Nhaurir	22:50min	27/03/13	HPC	malaria	Nhaurir
131	F	55	casada	cumbua	3 de fevereiro	9h	30/06/13	Casa	malaria complicada	Chissui
132	M	34	solteiro	muxungue	5o congresso	19h	2013-05-04	casa	malaria complicada	IAC
133	M	29	solteiro	machipanda	machipanda	13h	2013-09-07	CPF	malaria	mugoriodo
134	F	18	solteira	Caia	tembwe	6h	17/05/13	casa	malaria complicada	tembwe
135	F	23	solteira	chirimera	5o congresso	20h	2013-05-01	casa	malaria complicada	IAC
136	M	76	solteiro	Ingomai	7 de abril	4h	13/07/13	casa	malaria complicada	Manjor
137	F	47	solteira	chicuizo	munhiga	2h	26/01/13	casa	malaria complicada	munhiga
138	M	32	solteiro	zimbambwe	nhassoro	23h	16/07/13	estrada	malaria	zimbambwe
139	M	16	solteiro	chimoio	Nhamadjessa	19:30min	18/07/13	casa	malaria	chissui
140	F	58	solteira	matole	7 de abril		20/07/13	casa	malaria complicada	Manjor
141	M	6 meses	solteiro	chimoio	Chimoio	3:10min	20/07/13	HPC	Malaria grave	Chissui
142	M	48	solteiro	Beira	Chimoio	6:10min	27/02/13	CPF	malaria anemia grave	beirra
143	F	24 dias	solteira	chimoio	HPC	6:50min	2013-01-03	HPC	GEA malaria complicada	bengo
144	M	1 ano e 6 meses	solteiro	chimoio	F.Manhanga	18:40min	2013-01-03	HPC	anemia grave e malaria complicada	Matequenha
145	M	31	solteiro	maxungue	F.Manhanga	6:45min	2013-01-03	HPC	malaria grave e BNP	Matequenha
146	M	33	solteiro	chimoio	Textafrica	5h	2013-03-03	HPC	malaria complicada	Chissui
147	M	1 ano e 1 mes	solteiro	chimoio	Centro hipico	4:30min	2013-02-03	HPC	morasmo e malaria complicada	bengo
148	M	1 ano e 2 meses	solteiro	chimoio	stanha	5:15min	2013-08-03	HPC	anemia grave e malaria grave
149	F	2 anos e 9 mees	solteira	chimoio	F.Manhanga	17h	2013-09-03	HPC	malaria complicada	Matequenha
150	M	36	solteiro	Ingomai	Mudzingadzi	20:25min	2013-09-03	HPC	anemia grave,malaria grave e sida	Nhaurir
151	F	37	solteira	nhabane	16 de junho	20h	2013-10-03	HPC	malaria complicada	cafumpe-gondola
152					2a esquadra	13:20min	2013-10-01	HPC	malaria anemia e BPN	chissui
153	M	53	solteiro	portugal	Chimoio	12h	2013-12-03	HPC	malaria	chissui
154	M	1 ano e 3 meses	solteiro	chimoio	HPC	5:40min	14/03/13	HPC	malaria complicada	Chissui
155	M	34	solteiro	chimoio	Nhamaonha		28/05/13	casa	malaria complicada	Nhaurir
156	F	2 anos e 11 meses	solteira	pinanganga	pinanganga	19:20min	13/03/13	HPC	malaria complicada	chissui
157	F	25	solteira	chimoio	25 de Junho	8h	15/03/13	HPC	malaria complicada	Chissui
158	F	5 meses	solteira	chimoio	7 de setembro	21:10min	15/03/13	HPC	malaria complicada	Manjor
159	F	1 ano e 7meses	solteira	zembe	Zembe	2h	16/03/13	HPC	malaria complicada	Chissui
160	M	73	solteiro	mungari-guro	1 de maio	19h	16/3/13	casa	malaria	Matequenha
161	M	72	solteiro	chicanga	Zembe	7h	17/5/13	Casa	malaria complicada	Zembe
162	M	25	solteiro	catandica	Mudzingadzi	0h	20/03/13	Casa	malaria	manjor
163	M	1ano e 5meses	solteiro	chimoio	Centro hipico	22:40min	21/03/13	HPC	malaria grave	Chissui
164	M	20meses	solteiro	chimoio	F.Manhanga	02:20min	24/03//2013	HPC	malaria complicada	manjoro
165	F	11meses	solteira	chimoio	7 de abril	15:23min	24/03/13	HPC	malaria complicada	manjoro
166	F	35	solteira	Vilanculos	Nhamadjessa		26/06/13	HPC	malaria complicada	chissui
167	M	25	solteiro	madal	7 de abril	10h	22/5/13	Casa	malaria	manjoro
168	M	1 ano e 2 meses	solteiro	chimoio	B.Adriano	08:55min	23/05/14	HPC	malaria complicada	manjor
169	F	5	solteira	chimoio	Nhamaonha	18:58min	24/05/13	HPC	malaria complicada	cafumpe
170	F	3	solteira	chimoio	7 de abril	20:10min	25/05/13	HPC	malaria complicada	manjor
171	F	61	solteira	Beira	B.F munhaga	16h	26/05/13	Casa	malaria ressistente	Chissui
172	M	47	solteiro	Nhamatanda	B.Nhauriri	17h	26/05/13	Casa	malaria	Nhauriri
173	M	3 meses	solteiro	chimoio	Bairro 4	8h	23/05/13	casa	malaria	manjor
174	F	3 meses	solteira	chimoio	Bairro 4	11h	25/05/13	casa	malaria	manjor
175	M	72	casada	Ingomai	Nhangara	14h	27/06/13	casa	malaria complicada	Nhangara
176	M	76	solteiro	Chiloane	Bairro 5	16h	31/03/13	casa	malaria complicada	manjor
177	F	34	solteira	chimoio	B. da textafrica	19h	27/05/13	casa	malaria	Matequenha
178	M	81	solteiro	guija	mavita	20h	11/5/`3	casa	malaria complicada	hombua
179	M	45	solteiro	Caia	Mudzingadzi	10h	24/12/13	casa	malaria complicada	Matequenha
180	F	2	solteira	chimoio	Vila nova	03:20min	29/05/13	HPC	malaria complicada	nhamabane
181	M	1ano e 2meses	solteiro	chimoio	3 de fevereiro	18h	30/05/13	HPC	malaria grave	chissui-zona muculmana
182	F	35	solteira	Rotanda	Centro hipico	10h	30/05/13	casa	malaria	chissui
183	F	40	solteira	macia-maputo	Centro hipico	12:30min	31/05/13	HPC	malaria complicada	chissui
184	M	2	solteiro	chimoio	hombua	11h	28/05/13	casa	malaria complicada	hombua
185	M	58	solteiro	dombe	madzido		28/12/13	casa	malaria complicada
186	M	2	solteiro	chimoio	7 de abril	0:48min	2013-07-06	HPC	malaria complicada	manjor
187	M	25	solteiro	mussorize	mussorize	10:45min	20/03/13	HPC	malaria grave e tp	chissui
188	F	2	solteira	Vanduzi	bairo verde	11h	29/05/13	HPC	malaria
189	M	66	solteiro	Tete	Nhamadjessa		16/06/13	HPC	malaria complicada	chissui
190	M	10 meses	solteiro	Chimoio	Vila nova	11h	13/06/13	HPC	malaria complicada	chissui
191	M	53	solteiro	Barue	Mudzingadzi	19h	17/06/13	casa	malaria	nhaurir
192	M	43	solteiro	Chimoio	7 de abril	8h	2013-12-06	casa	malaria	manjor
193	F	20	solteira	chimoio	nhagosa-susundega	06:15min	15/06/13	Chimoio	malaria materna	chissui
194	M	75	soltero	Gondola	7 de abril	4h	17/06/13	casa	malaria complicada	manjor
195	M	42	solteiro	7 de abril	chimoio	17h	18/06/13	casa	malaria	manjor
196	M	55	solteiro	calamo	5o congresso	18h	17/11/13	casa	malaria complicada
197	F	30	solteitra	matole	7 de abril		2013-04-04	casa	malaria complicada	manjor
198	M	6 meses	solteiro	chimoio	7 de abril		30/10/13	HPC	anemia grave e malaria complicada	manjor
199	M	4	solteiro	chimoio	7 de abril	10h	31/10/13	HPC	suficiencia ropi aguda e malaria	manjor
200	F	48	solteiro	Machaze	gondola		2013-05-06	casa	malaria complicada	sanga-gondola
\

## Sheet: 2014
2014	Sexo	Idade	Estado civil	Naturalidade	Ultima residencia habitual	Hora do falecimento	Dia/mes/ano	Lugar	Causa da morte	Lugar da sepultura
1	F	1ano e 3meses	solteira	Chimoio	Soalpo	14:20min	23/2/14	HPC	Malaria complicada	Matequenha
2	M	25	solteiro	Inhambane	3 de fevereiro	18:30min	22?2/14	Casa	Malaria	Manjor
3	M	3	solteiro	Chimoio	Centro hipico	11:51min	25/2/14	HPC	Malaria grave	Chissui
4	M	1ano e 6meses	solteiro	Chimoio	Chimoio	05:15min	26/2/14	HPC	Malaria complicada	Piloto
5	F	10	solteira	Chimoio	Piloto	08:15min	26/2/14	HPC	Malaria complicada	Chissui
6	M	25	solteiro	Chimoio	bairro4	22:24min	26/2/14	HPC	Malaria complicada	Chissui
7	M	17	solteiro	Chimoio	7 de abril	15h	26/2/14	HPC	Malaria	Manjor
8	F	37	solteira	Amantongas	7 de setembro	01:10min	2014-01-03	HPC	Malaria complicada	Chissui
9	F	1dia	solteira	chimoio	HPC	14:15min	2014-01-03	HPC	Prematernidade	Piloto
10	M	2	solteiro	Macanha	1o de maio	16:35min	2014-04-03	HPC	Malaria complicada	Matequenha
11	F	1	solteira	Chimoio	Nhaurir	17h	2014-04-03	HPC	Malaria grave	Nhaurir
12	M	61	solteiro	Goba	Centro hipico	06h	2014-03-03	Casa	Malaria	Chissui
13	M	67	solteiro	Massengo	Mudzingadzi	02h	18/2/14	Casa	Malaria complicada	Matequenha
14	M	1ano e 6meses	solteiro	Chimoio	Vila nova	8:44min	2014-05-03	HPC	Malaria complicada e anemia grave	Nhamatsane
15	F	1ano e 5meses	solteira	Chimoio	Josina machel	23:50min	2014-06-03	HPC	Malaria complicada	Bengo
16	M	6meses	solteiro	Chimoio	Mudzingadzi	22h	2014-06-03	HPC	Malaria complicada	Chissui
17	M	8meses	solteiro	Chimoio	HPC	19h	2014-04-03	HPC	Malaria	Chissui
18	M	2meses	solteiro	Chimoio	16 de junho	06h	2014-08-03	HPC	Malaria complicada	Bengo
19	F	6meses	solteira	Chimoio	Nhamaonha	04:10min	2014-10-04	HPC	Malaria complicada	Chissui
20	M	34	solteiro	Guro	Gobogobo	03:15min	2014-08-04	HPC	Malaria	H.Mocambicanos
21	M	1	solteiro	Chimoio	bairro5	0h	2014-06-03	Casa	Malaria complicada	Chissui
22	F	1mes	solteira	Chimoio	bairro4	06:05min	2014-12-03	HPC	Malaria complicada	Manjor
23	M	56	solteiro	Nampula	bairro2		2014-06-03	PAF	Malaria cerebral	Portugal
24	F	1ano e 8meses	solteira	Chimoio	1o de maio	16:30min	2014-11-04	HPC	Malaria complicada	Matequenha
25	M	81	solteiro	Chonguene	bairro5	05h	2014-12-03	Casa	Malaria	Nhaurir
26	M	2	solteiro	Chimoio	bairro5	12:35min	13/3/14	HPC	Malaria complicada	Manjor
27	M	37	solteiro	Tambara	Agostinho neto	15:50min	13/3/14	HPC	Malaria complicada	Agostinho neto
28	M	40	solteiro	Chimoio	Vila nova	03:02min	14/3/14	Casa	Malaria complicada	Chissui
29	F	20meses	solteira	Chimoio	7 de abril	16:15min	26/1/14	HPC	Malaria complicada e anemia grave	Manjor
30	M	29	solteiro	Chimoio	7 de abril	23h	25/1/14	Casa	Malaria	Manjor
31	M	1ano e 6meses	solteiro	Chimoio	HPC	8:35min	2014	HPC	Malaria complicada	Chissui
32	M	26	solteiro	Chimoio	Nhamaonha	05h	30/1/14	Casa	Malaria	Bengo
33	F	1	solteiro	Chimoio	7 de abril	22:10min	30/14	HPC	Malaria complicada	Manjor
34	M	4meses	solteiro	Chimoio	Chimoio	11:50min	2014-01-02	HPC	Malaria complicada	Chissui
35	M	51	solteiro	Chimoio	Chimoio	8:50min	2014-01-02	HPC	Malaria complicada	Chissui
36	M	4	solteiro	Chimoio	Chimoio	16:55min	2014-01-02	HPC	Malaria complicada	Nhamatsane
37	F	13	solteira	Chimoio	Centro hipico	11h	2014-02-02	Casa	Malaria	Chissui
38	M	11meses	solteiro	Chimoio	7 de abril	7:45min	2014-02-02	HPC	Malaria	Manjor
39	M	4	solteiro	Chimoio	Nhamadjessa	18:50min	2014-03-02	HPC	Malaria complicada	Chissui
40	F	27	solteira	Chimoio	Chinfura	0h	2014-05-02	Casa	Malaria	Manjor
41	M	2	solteiro	Chimoio	Nhamaonha	15h	2014-05-02	HPC	Malaria complicada	Bengo
42	F	1ano e 6meses	solteira	Messica	Chimoio	18:40min	2014-05-02	HPC	Sepris grave, morasmo e malaria complicada	Bengo
43	F	2	solteira	Chimoio	7 de abril	17h	2014-06-02	HPC	Malaria complicada	Manjor
44	M	38	solteiro	Zambezia	bairro4	22:50min	2014-06-02	HPC	Malaria complicada
45	M	2ano e 3meses	solteiro	Chimoio	Stanha	6:50min	2014-08-02	HPC	Malaria complicada	Stanha
46	F	5meses	solteira	Chimoio	Centro hipico	12:30min	2014-09-02	HPC	Malaria complicada	Chissui
47	F	89	solteira	Guro	1o de maio	04h	2014-01-01	Casa	Malaria complicada
48	M	19	solteiro	Chimoio	7 de abril	03:30min	2014-10-02	HPC	Malaria grave	Manjor
49	M	30	solteiro	Chimoio	Nhamaonha	01h	2014-11-02	Casa	Malaria	Nhaurir
50	M	4meses	solteiro	Chimoio	Nhamadjessa	19h	13/2/14	Casa	Malaria complicada	Chissui
51	M	3meses	solteiro	Gondola	Chimoio	04h	2014-12-02	HPC	Malaria complicada	Nhaurir
52	F	17	solteira	Chimoio	Nhamaonha	20h	13/2/14	HPC	Malaria complicada	Bengo
53	M	13	solteiro	Beira	bairro4	13h	15/2/14	CPF	Malaria F4+	Chissui
54	M	35	solteiro	Sussundenga	bairro4	22:11min	15/2/14	Casa	Malaria	Manica
55	F	38	solteira	Chimoio	F.Manhanga	17:05min	16/2/14	HPC	Malaria	Manjor
56	M	7meses	solteiro	Chimoio	Chimoio	6:30min	18/2/14	HPC	Malaria	Agostinho neto
57	F	2	solteira	Macate	Macate	4:50min	18/2/14	HPC	Malaria complicada	Manjor
58	F	1	solteira	chimoio	Nhamaonha	3:30min	20/2/14	HPC	Malaria complicada	Nhaurir
59	M	3	solteira	chimoio	Mudzingadzi	18:20min	19/2/14	HPC	Malaria grave	Chissui
60	M	3meses	solteiro	Gojombe	F.Manhanga	04h	20/2/14	HPC	Malaria complicada e sefris	Manjor
61	M	2	solteiro	Chimoio	Centro hipico	02h	17/4/14	Casa	Malaria	Chissui
62	F	19	solteira	Quelimane	3 de fevereiro	10:55min	21/4/14	HPC	Malaria cerebral	Chissui
63	M	9meses	solteiro	Chimoio	Mucorodze	14h	18/4/14	Casa	Malaria complicada	Mucorodze
64	M	5meses	solteiro	Quelimane	7 de abril	20:20min	22/4/14	HPC	Malaria complicada	Chissui
65	M	52	dolteiro	Chibata	Selva	20h	21/2/14	HPC	Malaria
66	F	28	solteira	Chimoio	Vila nova	10h	24/4/14	Casa	Malaria	Nhamatsane
67	M	33	solteiro	Chimoio	bairro4	10h	27/4/14	Casa	Malaria	Chissui
68	F	15	solteira	Chimoio	Chimoio	09h	2014-02-05	Casa	Malaria	Chissui
69	F	1	solteira	Chimoio	Centro hipico	23h	2014-05-05	HPC	Malaria complicada	Chissui
70	F	27	solteira	Chimoio	bairro5-fepom	13h	2014-10-05	HPC	Malaria	Chissui
71	M	5	solteiro	Chimoio	1o de maio	2:40min	2014-04-01	HPC	Malaria complicada	Matequenha
72	M	37	solteiro	Machaze	bairro5	04h	2014-07-03	Casa	Malaria complicada	Chissui
73	M			Massinga	F.Manhanga		2014-08-01	HPC	Malaria	Manjor
74	F	4	solteira	Chimoio	Chimoio	9:50min	2014-10-01	HPC	Malaria complicada	Chissui
75	F	29	solteiro	Chimoio	Vila nova	14:30min	2014-11-01	HPC	Malaria complicada	Chissui
76	F	11meses	solteira	Chimoio	7 de abril	17:20min	20/1/14	HPC	Malaria complicada	Manjor
77	M	50	solteiro	Machipanda	Nhamadjessa	23:08min	20/1/14	HPC	Malaria complicada	Chissui
78	M	59	solteiro	Ingomai	Marera	16h	20/1/14	HPC	Malaria	Manjor
79	M	84	solteiro	Chimoio	Mudzingadzi	14h	21/1/14	Casa	Malaria	Gaiola
80	M	49	solteiro	caia	25 de junho	13h	21/1/14	Casa	Malaria e diarreia	Nhamatsane
81	M	1ano e 4meses	solteiro	Chimoio	Macate	05h	20/1/14	Casa	Malaria complicada	Macate
82	M	10	solteiro	Chimoio	25 de junho	15h	23/1/14	Casa	Malaria complicada	Chissui
83	M	52	solteiro	Mavonde	Avicola	12:30min	21/1/14	HPC	Malaria complicada	Zimbabwe
84	M	7	solteiro	Chimoio	7 de abril	20h	23/1/14	HPC	Malaria cerebral	Manjor
85	F	31	solteira	Chimoio	Chimoio	17h	24/1/14	HPC	Malaria	Chissui
86	F	34	solteiro	Gondola	Mudzingadzi	13:10min	2014-12-05	HPC	Malaria	Manjor
87	F	40	solteira	Chimoio	7 de abril	5h	14/5/14	HPC	Malaria complicada	Manjor
88	F	5meses	solteira	Vanduzi	Chareua		14/5/14	HPC	Malaria complicada	Manjor
89	F	73	solteira	Maringue	Centro hipico	02h	15/5/14	HPC	Malaria	Chissui
90	F	5meses	solteira	Chimoio	7 de abril	7:40min	15/5/14	HPC	Malaria complicada	Manjor
91	F	19	solteira	Barue	7 de setembro	05:50min	16/5/14	HPC	Malaria complicada	Chissui
92	M	5	solteiro	Chimoio	Centro hipico	13h	29/3/14	Casa	Malaria	F.Manhanga
93	F	5meses	Solteira	Nhambonda	Gobogobo	12:30min	19/5/14	HPC	Malaria complicada	H.Mocambicanos
94	M	30	solteiro	Chimoio	7 de abril		17/5/14	Casa	Malaria complicada	Manjor
95	M	6	solteiro	Chimoio	Chimoio		23/5/14	HPC	Malaria complicada	Chissui
96	F	42	solteira	Marromeu	Nhamabane	05h	19/5/14	Casa	Malaria complicada	Nhamatsane
97	M	46	solteiro	Catandica	Mudzingadzi	20h	2014-04-03	Casa	Malaria	Manjor
98	F	57	solteira	Mutarara	bairro4	05:30min	28/5/14	HPC	Malaria cerebral	Manjor
99	F	16	solteira	Zambezia	bairro5		29/5/14	Casa	Malaria
100	F	21	solteira	Chimoio	7 de abril	13h	30/5/14	Casa	Malaria	Manjor
101	F	80	solteira	Barue	3 de fevereiro	07h	2014-02-06	Casa	Malaria	Chissui
102	F	2	solteira	Chimoio	7 de abril	8:05min	2014-12-06	HPC	Malaria complicada	manjM
103	M	42	solteiro	Amantongas	Centro hipico	18h	2014-03-06	Casa	Malaria	Chissui
104	M	7meses e 27dias	solteiro	cruzamento de tete	Josina machel	8:10min	2014-04-06	HPC	Malaria complicada	H.Mocambicanos
105	F	22meses	solteira	Sussundenga	16 de junho	2:42min	2014-04-06	HPC	Malaria complicada	Bengo
106	M	58	solteiro	Catandica	Gondola	04:30min	2014-01-06	HPC	Malaria complicada	Gondola
107	M	5	solteiro	chimoio	Nhamatsane	10h	2014-08-06	HPC	Malaria complicada	Chissui
108	M	42	solteiro	chimoio	Nhamaonha	02:20min	2014-08-06	HPC	Malaria PH	Chissui
109	M	54	casado	Beira	Centro hipico	04:33min	2014-09-06	HPC	Malaria PH	Chissui
110	M	26	solteiro	Vanduzi	bairro5	13:31min	2014-09-06	HPC	Malaria BPN	Chissui
11	F	7	solteira	Macate	3 de fevereiro	17:30min	2014-09-06	HPC	Malaria complicada	Manjor
112	F	49	solteira	Cafumpe	Nhamaonha	10h	2014-10-05	casa	Malaria complicada
113	F	29	solteira	Nhamatanda	Rua Domingos	09h	2014-12-06	Casa	Malaria complicada
114	M	37	solteiro	Chimoio	7 de abril	11:13min	2014-11-06	HPC	Malaria SP
115	F	28	solteira	Chimoio	Macate	21:50min	2014-12-06	HPC	Malaria	Manjor
116	M	39	solteiro	Chimoio	7 de setembro	20:04min	13/6/14	HPC	Malaria	Chissui
117	M	32	solteiro	Chimoio	Nhaurir	18h	15/6/14	Casa	Malaria	Matequenha
118	M	51	solteiro	Gorongosa	bairro5	02:40min	15/6/14	HPC	Malaria complicada	Chissui
119	F	5meses	solteira	Chimoio	16 de junho	22:23h	23/6/14	HPC	Malaria complicada	Bengo
120	M	74	casado	Matole	bairro5-fepom	01h	19/6/14	Casa	Malaria complicada	Manjor
121	F	35	solteira	Doa	Chimoio		24/6/14	HPC	Malaria complicada	Chicacaule
122	M	8meses	solteiro	Chimoio	7 de abril	05h	25/6/14	HPC	Malaria complicada	Manjor
123	M	33	solteiro	Inhassunge	3 de fevereiro	03:40min	29/6/14	HPC	Malaria	Manjor
124	M	24	solteiro	Chimoio	bairro5	18:15min	30/6/14	HPC	Malaria complicada	Manjor
125	F	23	solteira	Chimoio	Josina machel	19h	15/11/14	Casa	Malaria complicada	Stanha
126	M	10	solteiro	Chimoio	Vila nova	08h	2014-02-07	HPC	Malaria complicada	Chissui
127	M	1	solteiro	Chimoio	7 de abril	11h	17/7/14	HPC	Malaria complicada	Chissui
128	M	2	solteiro	Matsinho	Nhamacasa	13:50min	2014-02-07	HPC	Malaria complicada	Matsinho
129	F	7meses	solteira	Angonia	7 de abril	13:50min	2014-03-07	HPC	Malaria complicada	Chissui
130	M	65	casado	Dombe	bairro4	18:25min	2014-05-07	HPC	Malaria complicada	Chissui
131	F	9meses	solteira	Angonia	7 de abril	13:50min	2014-03-07	HPC	Malaria complicada	Chissui
132	M	50	solteiro	Gondola	7 de abril	20h	2014-05-07	Casa	Malaria	Manjor
133	F	13	solteira	Chimoio	Chimoio		2014-05-07	HPC	Malaria grave	Chissui
134	F	69	solteira	Dombe	Mudzingadzi	07:10min	2014-06-07	HPC	Malaria	Chissui
135	M	44	solteiro	Guro	3 de fevereiro	9:28min	2014-07-07	HPC	Malaria	Chissui
136	M	30	solteiro	Chimoio	7 de abril	12:30min	2014-10-07	HPC	Malaria	Chissui
137	F	56	solteira	Gondola	Chissassa	07:10min	2014-11-07	HPC	Malaria complicada	Manjor
138	F	56	casada	Nhacuanicua	Machipanda	19:58min	2014-12-07	HPC	Malaria grave	Manjor
139	F	36	solteira	Zambezia	Centro hipico	18h	13/7/14	Casa	Malaria
140	M	2	solteiro	Chimoio	Nhamaonha		2014-08-05	Casa	Malaria
141	M	33	solteiro	Marera	Fumbira	11:30min	2014-09-07	Casa	Malaria complicada	Marera
142	M	35	solteiro	Guro	H.Mocambicanos	21h	13/7/14	HPC	Malaria	H.Mocambicanos
143	M	9	solteiro	Chimoio	bairro5	09h	15/7/14	Casa	malaria complicada	Chissui
144	M	38	solteiro	Mossurize	Soalpo	13:40min	18/7/14	HPC	Malaria grave	Chissui
145	M	1ano e 5meses	solteiro	Chimoio	7 de abril	02h	2014-12-07	Casa	Malaria complicada	Manjor
146	M	24	solteiro	Gondola	7 de abril	13h	13/7/14	HPC	Malaria cerebral	Manjor
147	F	1ano e 6meses	solteira	Chimoio	bairro5	5h	2014-06-05	H.gondola	Malaria complicada	Hombwe
148	F	9	solteira	Chimoio	Mudzingadzi	09:30min	30/7/14	h	Malaria complicada	Chissui
149	M	65	solteiro	Chimoio	Mudzingadzi	22h	30/7/14	Casa	Malaria	Nhaurir
150	M		solteiro	Guro	Nhamatsane	0h	2014-02-08	Casa	Malaria	Chissui
151	M	34	solteiro	Gondola	Inchope	07:40min	2014-04-08	HPC	Malaria	Inchope
152	M	28	solteiro	Nhassacara	H.Mocambicanos	16h	2014-03-08	Chimoio	Malaria	H.Mocambicanos
153	M	50	solteiro	Ile-Zambezia	25 de junho	8h	2014-04-08	Casa	Malaria	Chissui
154	M	62	solteiro	Lichinga	25 de junho	20h	2014-06-08	casa	Malaria complicada	Chissui
155	M	27dias	solteiro	chimoio	Josina machel	16:20min	2014-11-08	HPC	alaria complicada	Bengo
156	F	25	solteira	Chiremera	Samora Machel	09h	31/7/14	casa	Malaria complicada	H.Mocambicanos
157	M	58	solteiro	Zixixe-Mavita	Centro hipico	19:30min	13/8/14	HPC	Malaria complicada	Sussundenga
158	F	10meses	solteira	chimoio	bairro4	22:20min	14?8/14	HPC	Malaria complicada	Manjor
159	F	9meses	solteira	Chimoio	Mudzingadzi		17/3/14	HPC	Bronco aspirais e Malaria	Nhaurir
160	F	32	solteira	Beira	Tambara 2		18/3/14	HPC	Malaria complicada	Chissui
161	M	1ano e 8meses	solteira	Chimoio	7 de abril	15:40min	19/3/14	HPC	Malaria complicada	Manjor
162	F	5anos e 4meses	solteira	Chimoio	7 de abril	18:30min	23/3/14	HPC	Malaria complicada	Manjor
163	M	9meses	solteiro	Beira	bairro5	06:30min	25/3/14	HPC	Malaria complicada	Manjor
164	M	17	solteiro	Chimoio	Nhamaonha	04h	25/3/14	Casa	Malaria complicada	Nhaurir
165	F	5	solteira	Chimoio	bairro5	10:28min	26/3/14	HPC	Malaria complicada	Chissui
166	M	2	solteiro	Chimoio	7 de abril	21:30min	25/14	HPC	Malaria grave	Manjor
167	F	1ano e 8meses	solteira	Chimoio	F.Manhanga	06:30min	26/3/14	HPC	Malaria complicada	Manjor
168	M	5	solteiro	Chimoio	Soalpo	18h	26/3/14	HPC	Malaria	Chissui
169	F	2	solteira	Chimoio	Nhamaonha	02h	27/3/14	HPC	Malaria	1o de maio
170	F	5meses	solteira	Chimoio	Tembwe	21:50min	27/3/14	HPC	Malaria complicada	Tembwe
171	F	1ano e 3meses	solteira	Chimoio	7 de abril	8h	27/3/14	HPC	Malaria complicada	Manjor
172	F	12meses	solteira	Manica	HPC	22:30min	28/3/14	HPC	Malaria	`
173	F	47	solteira	caia	25 de junho	07h	29/3/14	Caia	Malaria	Chissui
174	M	1ano e 3meses	soliteiro	Chimoio	1o de maio	01:30min	30/3/14	HPC	Malaria complicada	Matequenha
175	M	70	solteiro	Gorongosa	Matsinho	18h	25?3/14	Casa	Malaria complicada	Matsinho
176	M	10	solteiro	Chimoio	Tembwe	19:20min	31/3/14	CPF	Malaria cerebral	Chissui
177	M	64	casado	Dombe	Nhamadjessa	23h	2014-01-04	Casa	Malaria complicada	Chissui
178	F	31	solteira	Dondo	F.Manhanga	16h	2014-02-04	Casa	Malaria complicada	Manjor
179	F	24	solteira	Chimoio	7 de abril	03h	2014-03-04	Casa	Malaria e Broncopneumonia	Manjor
180	F	50	solteira	Mussacama	bairro n5- Khanga	18h	24/3/14	Casa	Malaria complicada	Khanga
181	M	52	casado	Shandong-China	bairro2	23h	27/3/14	Casa	Malaria	Chissui
182	M	10meses	solteiro	Chimoio	Nhaurir	15:45min	2014-04-04	HPC	Malaria complicada	Nhaurir
183	M	3	solteiro	Chimoio	25 de junho	20:30min	2014-05-04	HPC	Malaria complicada	Chissui
184	M	7	solteiro	Chimoio	bairro5-fepom	11h	2014-06-04	HPC	Malaria grave	Chissui
185	M	36	solteiro	Inhaminga-sede	Buzi	09:40min	2014-08-04	HPC	Malaria	Chissui
186	M	38	solteiro	Ingomai	Nhamadjessa	15h	13/10/14	Casa	Malaria complicada	Gojombe
187	M	4meses	solteiro	Chimoio	1o de maio	13:50min	2014-11-04	HPC	Malaria complicada
188	M	2meses	solteiro	Chimoio	1o de maio	20h	14/9/14	HPC	GEA/desidratacao grave e malaria complicada	Matequenha
189	F	54	solteira	Maforga	HPC	08:30min	15/9/14	HPC	Malaria e BPN	Chissui
190	F	1ano e 5meses	solteira	Chimoio	Nhamaonha	23:58min	17/9/14	HPC	Malaria complicada	Nhaurir
191	M	63	solteiro	Chibabava	7 de abril	0:27min	22/09/14	HPC	Malaria cerebral	Manjor
192	F	43	solteira	Nimu-Mueda	Mudzingadzi	22:15min	21/9/14	HPC	Malaria	Chissui
193	F	22	solteira	Chimoio	bairro5	23h	21/9/14	Casa	Malaria	Chissui
194	M	29	solteiro	Barue	25 de junho	10h	26/9/14	HPC	Malaria	Agostinho neto
195	M	37	solteiro	Chimoio	Nhamatsane	17:40min	27/9/14	Casa	Malaria	Chissui
196	M	91	solteiro	Gorongosa	Nhaurir	04h	28/9/14	Casa	Malaria complicada	Nhaurir
197	M	63	solteiro	Mungari-Guro	H.Mocambicanos	23h	20/7/14	Casa	Malaria complicada	H.Mocambicanos
198	F	47	solteiro	Gondola	Centro hipico	01h	2014-06-10	HPC	Malaria	Chissui
199	M	33	solteiro	Quelimane	Nhamaonha	19h	2014-07-10	Casa	Malaria	Bengo
200	F	20	solteira	Catandica	bairro5	22:15min	2014-06-10	HPC	Malaria grave	Chissui
201	M	29	solteiro	Gondola	Zembe	20h	2014-03-10	Casa	Malaria complicada	Noa
202	F	1ano e 15dias	solteira	Sussundenga	HPC	17h	2014-12-10	HPC	Malaria complicada	Bengo
203	M	31	solteiro	Chimoio	7 de abril	10:12min	15/10/14	HPC	Malaria complicada	Manjor
204	M	82	solteiro	Cobe	H.Mocambicanos	02h	25/10/14	Casa	Malaria	H.Mocambicanos
205	M	24	solteiro	Machipanda	7 de abril	09:30min	31/10/14	HPC	Malaria intestino delgado	Nhaurir
206	F	2	solteira	Chimoio	Soalpo	05h	2014-01-11	HPC	Malaria
207	F	69	solteira	Mutarara	7 de setembro	04:45min	2014-03-11	HPC	Malaria complicada	Chissui
208	M	81	casado	caia	Vila nova		2014-10-11	Casa	Malaria	Chissui
209	M	43	solteiro	Chimoio	Textafrica	0h	2014-10-10	casa	Malaria	Chissui
210	F	39	solteira	Sussundenga	16 de junho		2014-04-11	HPC	Malaria cerebral	Bengo
211	M	82	solteiro	Mtarara	Macate	03h	18/6/14	Casa	Malaria complicada	Macate
212	M	29	solteiro	Chimoio	7 de abril	08h	14/11/14	Casa	Malaria	Manjor
213	F	31	solteira	Chua-Manica	Chua	17:21min	23/11/14	HPC	Malaria complicada	Manica
214	F	66	solteiro	Guro	Nhamatsane	20h	19/11/14	Casa	Malaria complicada
215	M	37	solteiro	Gondola	Nhamadjessa	03:5min	28/11/14	HPC	Malaria	Chissui
216	F	31	solteira	Barue	B. Palmeiras	10h	15/8/14	Casa	Malaria complicada	Manjor
217	F	23	solteira	Chimoio	16 de junho	15h	2014-03-12	HPC	Malaria cerebral	Chissui
218	M	40	solteiro	Manica		10:5min	24/11/14	HPC	Malaria cerebral e BPN	Chissui
219	M	1ano e 6meses	solteiro	Chimoio	Josina machel	06:30min	2014-11-12	HPC	SIDA, Malaria, Morasmo	Bengo
220	F	71	solteira	Chokwe	bairro5-fepom	10h	2014-11-11	Casa	Malaria complicada	Manjor

## Sheet: Total year
			Year	2010	2011	2012	2013	2014	Average	SD
			Population	267456	276468	285716	295189	304873	285940
			Malaria cases	41925	47107	52463	60381	84707	57316.6
			Malaria Death	145	140	239	200	220	188.8	944
			Incidence (%)	15.6755	17.0389	18.3619	20.455	27.7844	20.0449
			MCMR*	54.2145	50.6388	83.6495	67.7532	72.1612	66.0277
													- 1 -
												Tamanho da amostra =	5
	145		Year	2010	2011	2012	2013	2014	Average	SD**	Total	Mínimo	139
	139		Population	267456	276468	285716	295189	304873	285940	14794		Máximo	239
	239		Malaria cases	41925	47107	52463	60381	84707	57317	16765	286583	Amplitude Total	100
	199		All cause death	3676	3893	3509	3706	3724	3701.6	136.844	18508	Mediana	199
	220		Malaria death	145	140	239	200	220	189	44	944	Primeiro Quartil (25%)	145
			Mortality rate/100000	1374.43	1408.12	1228.14	1255.47	1221.49	1297.53	78.1148		Terceiro Quartil (75%)	220
			Incidence (%)	15.7	17	18.4	20.5	27.8	20	5		Desvio Interquartílico	75
			MCMR*	54.2	50.6	83.6	67.8	72.2	66	13		Média Aritmética	188.4
												Variância	1998.8
												Desvio Padrão	44.7079
												Erro Padrão	19.994
												Coeficiente de Variação	0.2373
												Assimetria (g1)	-0.1865
												Curtose (g2)	-2.6597
												Média Harmônica =	179.562
												N (média harmônica) =	5
												Média Geométrica =	183.997
												N (média geométrica) =	5
												Variância (geom.) =	1.0266
												Desvio Padrão (geom.) =	1.2788
		Malaria cases	41925	47107	52463	60381	84707
		Malaria death	145	140	239	200	220
		Malaria cases	4.62247	4.67309	4.71985	4.7809	4.92792
		Malaria death	2.16137	2.14613	2.3784	2.30103	2.34242
				41925	47107	52463	60381	84707	286583
				14.6293	16.4375	18.3064	21.0693	29.5576	100
				20	20	20	20	20
		14.6293	16.4375	18.3064	21.0693	29.5576			57317	16765
		20	20	20	20	20
									Resultados
		14.6293	20					Tabela de Contingência =	5 x 2
		16.4375	20					Qui-Quadrado =	3.162
		18.3064	20					Graus de liberdade =	4
		21.0693	20					(p) =	0.5311
		29.5576	20
				3676	3893	3509	3706	3724	18508
				19.8617	21.0341	18.9594	20.0238	20.121	3701.6
				20	20	20	20	20
				19.8617	20			Resultados
				21.0341	20		Tabela de Contingência =	5 x 2
				18.9594	20		Qui-Quadrado =	0.051
				20.0238	20		Graus de liberdade =	4
				20.121	20		(p) =	0.9997
				145	140	239	200	220	944
				15.3602	14.8305	25.3178	21.1864		189

## Sheet: By sex
		Sexo	Sexo	Sexo	Sexo	Sexo
		F	F	F	F	F		Sex	2010	2011	2012	2013	2014	Total	%	Population
		F	F	F	F	F		F	70	69	107	83	90	419	44.3856	161024	49.5741	83.8	52.0419	49.5741	52.0419
		F	F	F	F	F		M	74	70	132	116	130	522	55.6144	163791	50.4259	104.4	63.7398	50.4259	63.7398
		F	F	F	F	F		Total	145	140	239	200	220	944	100	324815	100
		F	F	F	F	F
		F	F	F	F	F		Sex (%)	2010	2011	2012	2013	2014	Average	SD
		F	F	F	F	F		F (%)	48.2759	49.2857	44.7699	41.5	40.9091	44.9481	3.81194
		F	F	F	F	F		M (%)	51.7241	50.7143	55.2301	58	59.0909	54.9519	3.7039
		F	F	F	F	F		Total	100	100	100	99.5	100	99.9
		F	F	F	F	F											48.2759	49.2857	44.7699	41.5	40.9091
		F	F	F	F	F		F	41	59							51.7241	50.7143	55.2301	58	59.0909
		F	F	F	F	F		M	51	49
		F	F	F	F	F
		F	F	F	F	F		Chi-Square Tests
		F	F	F	F	F			Value	df	Asymp. Sig. (2-sided)	Exact Sig. (2-sided)	Exact Sig. (1-sided)				48.2759	51.7241
		F	F	F	F	F		Pearson Chi-Square	2,000a	1	0.157299						49.2857	50.7143
		F	F	F	F	F		Continuity Correctionb	0	1	1						44.7699	55.2301
		F	F	F	F	F		Likelihood Ratio	2.77259	1	0.095891						41.5	58
		F	F	F	F	F		Fisher's Exact Test				1	0.5				40.9091	59.0909
		F	F	F	F	F		Linear-by-Linear Association	1	1	0.317311
		F	F	F	F	F		N of Valid Cases	2								44.9481	49.6
		F	F	F	F	F		a. 4 cells (100,0%) have expected count less than 5. The minimum expected count is ,50.									54.9519	50.4
		F	F	F	F	F		b. Computed only for a 2x2 table									99.9	100
		F	F	F	F	F
		F	F	F	F	F
		F	F	F	F	F						59.1	49.7
		F	F	F	F	F						40.9	50.3
		F	F	F	F	F
		F	F	F	F	F
		F	F	F	F	F
		F	F	F	F	F
		F	F	F	F	F
		F	F	F	F	F
		F	F	F	F	F
		F	F	F	F	F
		F	F	F	F	F
		F	F	F	F	F
		F	F	F	F	F
		F	F	F	F	F
		F	F	F	F	F
		F	F	F	F	F
		F	F	F	F	F
		F	F	F	F	F
		F	F	F	F	F
		F	F	F	F	F
		F	F	F	F	F
		F	F	F	F	F
		F	F	F	F	F
		F	F	F	F	F
		F	F	F	F	F
		F	F	F	F	F
		F	F	F	F	F
		F	F	F	F	F
		F	F	F	F	F
		F	F	F	F	F
		F	F	F	F	F
		F	F	F	F	F
		F	F	F	F	F
		F	F	F	F	F
		F	F	F	F	F
		F	F	F	F	F
		F	F	F	F	F
		F	F	F	F	F
		F	F	F	F	F
		F	F	F	F	F
		F	F	F	F	F
		F	F	F	F	F
		F	F	F	F	F
		F	F	F	F	F
		F	M	F	F	F
		M	M	F	F	F
		M	M	F	F	F
		M	M	F	F	F
		M	M	F	F	F
		M	M	F	F	F
		M	M	F	F	F
		M	M	F	F	F
		M	M	F	F	F
		M	M	F	F	F
		M	M	F	F	F
		M	M	F	F	F
		M	M	F	F	F
		M	M	F	F	F
		M	M	F	M	F
		M	M	F	M	F
		M	M	F	M	F
		M	M	F	M	F
		M	M	F	M	F
		M	M	F	M	F
		M	M	F	M	F
		M	M	F	M	M
		M	M	F	M	M
		m	M	F	M	M
		M	M	F	M	M
		M	M	F	M	M
		M	M	F	M	M
		M	M	F	M	M
		M	M	F	M	M
		M	M	F	M	M
		M	M	F	M	M
		M	M	F	M	M
		M	M	F	M	M
		M	M	F	M	M
		M	M	F	M	M
		M	M	F	M	M
		M	M	F	M	M
		M	M	F	M	M
		M	M	M	M	M
		M	M	M	M	M
		M	M	M	M	M
		M	M	M	M	M
		M	M	M	M	M
		M	M	M	M	M
		M	M	M	M	M
		M	M	M	M	M
		M	M	M	M	M
		M	M	M	M	M
		M	M	M	M	M
		M	M	M	M	M
		M	M	M	M	M
		M	M	M	M	M
		M	M	M	M	M
		M	M	M	M	M
		m	M	M	M	M
		M	M	M	M	M
		M	M	M	M	M
		M	M	M	M	M
		M	M	M	M	M
		M	M	M	M	M
		M	M	M	M	M
		M	M	M	M	M
		M	M	M	M	M
		M	M	M	M	M
		M	M	M	M	M
		M	M	M	M	M
		M	M	M	M	M
		M	M	M	M	M
		M	M	M	M	M
		M	M	M	M	M
		M		M	M	M
		M		M	M	M
		M		M	M	M
		M		M	M	M
		M		M	M	M
		M		M	M	M
				M	M	M
				M	M	M
				M	M	M
				M	M	M
				M	M	M
				M	M	M
				M	M	M
				M	M	M
				M	M	M
				M	M	M
				M	M	M
				M	M	M
				M	M	M
				M	M	M
				M	M	M
				M	M	M
				M	M	M
				M	M	M
				M	M	M
				M	M	M
				M	M	M
				M	M	M
				M	M	M
				M	M	M
				M	M	M
				M	M	M
				M	M	M
				M	M	M
				M	M	M
				M	M	M
				M	M	M
				M	M	M
				M	M	M
				M	M	M
				M	M	M
				M	M	M
				M	M	M
				M	M	M
				M	M	M
				M	M	M
				M	M	M
				M	M	M
				M	M	M
				M	M	M
				M	M	M
				M	M	M
				M	M	M
				M	M	M
				M	M	M
				M	M	M
				M	M	M
				M	M	M
				M	M	M
				M	M	M
				M		M
				M		M
				M		M
				M		M
				M		M
				M		M
				M		M
				M		M
				M		M
				M		M
				M		M
				M		M
				M		M
				M		M
				M		M
				M		M
				M		M
				M		M
				M		M
				M		M
				M		M
				M
				M
				M
				M
				M
				M
				M
				M
				M
				M
				M
				M
				M
				M
				M
				M
				M
				M
				M

## Sheet: By month
		Dia/mes/ano	Dia/mes/ano	Dia/mes/ano	Dia/mes/ano	Dia/mes/ano
		2010-01-01	2011-01-02	2010-01-11	2013-01-02	2014
		2010-01-01	2011-01-03	2010-06-11	2013-01-03	2014-01-01			2010	2011	2012	2013	2014			2010	2011	2012	2013	2014			2010	2011	2012	2013	2014
		2010-01-01	2011-02-02	2011-02-10	2013-01-03	2014-01-02		J	7	2	10	10	10		J	20	14	19	22	13		Jan	28	17	30	33	23		131	13.8771	944	6.30079
		2010-01-02	2011-02-03	2011-03-05	2013-01-03	2014-01-02		F	8	10	8	8	8		F	8	11	14	11	19		Feb	16	21	22	19	27		105	11.1229	944	4.06202
		2010-01-02	2011-02-03	2012-01-01	2013-01-04	2014-01-02		M	6	2	9	6	10		M	15	9	23	19	23		Mar	21	11	32	25	33		122	12.9237	944	8.98888
		2010-01-03	2011-02-04	2012-01-03	2013-01-04	2014-01-03		A	5	6	4	2	11		A	10	11	19	12	6		Apr	15	17	23	14	17		86	9.11017	944	3.49285
		2010-01-04	2011-02-05	2012-01-04	2013-01-05	2014-01-03		M	5	3	8	8	9		M	9	7	8	23	12		Mai	14	10	16	31	21		92	9.74576	944	8.08084
		2010-02-02	2011-02-05	2012-01-04	2013-01-05	2014-01-04		J	5	4	9	3	12		J	7	10	8	14	10		Jun	12	14	17	17	22		82	8.68644	944	3.78153
		2010-02-02	2011-02-06	2012-01-05	2013-01-05	2014-01-06		J	6	3	7	7	3		J	2	0	15	9	10		Jul	8	3	22	16	13		62	6.5678	944	7.30068
		2010-02-05	2011-02-07	2012-01-05	2013-01-05	2014-01-11		A	3	3	6	5	8		A	3	2	12	6	3		Aug	6	5	18	11	11		51	5.40254	944	5.1672
		2010-02-06	2011-02-09	2012-01-08	2013-02-01	2014-02-02		S	6	4	7	6	5		S	1	1	4	3	9		Sep	7	5	11	9	14		46	4.87288	944	3.49285
		2010-02-07	2011-02-12	2012-01-08	2013-02-02	2014-02-02		O	5	2	8	7	8		O	0	4	7	4	4		Oct	5	6	15	11	12		49	5.19068	944	4.20714
		2010-02-07	2011-03-02	2012-01-12	2013-02-02	2014-02-04		N	2	5	6	7	9		N	2	12	8	1	6		Nov	4	17	14	8	15		58	6.14407	944	5.41295
		2010-02-08	2011-03-04	2012-02-01	2013-02-03	2014-02-05		D	6	7	8	4	10		D	3	7	12	3	0		Dec	9	14	20	7	10		60	6.35593	944	5.14782
		2010-02-08	2011-04-02	2012-02-02	2013-02-04	2014-02-06																media	12.0833	11.6667	20	16.75	18.1667		944
		2010-03-04	2011-04-02	2012-02-04	2013-02-05	2014-02-07																desvio	7.16631	5.89813	6.2668	8.77108	7.1074		944
		2010-03-05	2011-04-02	2012-02-05	2013-02-05	2014-02-07																CV	59.3074	50.5554	31.334	52.3646	39.1233		0
		2010-03-05	2011-04-03	2012-02-06	2013-02-05	2014-02-08
		2010-03-06	2011-04-09	2012-02-06	2013-03-02	2014-03-02
		2010-03-08	2011-04-11	2012-02-08	2013-03-03	2014-03-03																		FONTES DE VARIAÇÃO	GL	SQ	QM
		2010-03-10	2011-05-02	2012-03-01	2013-03-03	2014-03-04																		Tratamentos	4	660.233	165.058
		2010-04-01	2011-05-12	2012-03-01	2013-03-09	2014-03-06																		Blocos	11	1863.73	169.43
		2010-04-03	2011-05-12	2012-03-01	2013-03-09	2014-03-07																		Erro	44	917.767	20.858
		2010-04-04	2011-06-02	2012-03-04	2013-03-10	2014-03-07
		2010-04-04	2011-06-03	2012-03-05	2013-04-04	2014-03-08																		F (tratamentos) =	7.9133
		2010-04-05	2011-06-04	2012-03-08	2013-04-08	2014-03-10																		p (tratamentos) =	0.0002
		2010-05-03	2011-06-10	2012-03-12	2013-05-01	2014-03-11																		F (blocos) =	8.1229
		2010-05-05	2011-07-04	2012-03-12	2013-05-02	2014-03-12																		p (blocos) =	< 0.0001
		2010-05-05	2011-07-05	2012-04-02	2013-05-02	2014-04-01
		2010-05-05	2011-07-06	2012-04-05	2013-05-02	2014-04-03																		Médias (tratamentos):					Year	2010	2011	2012	2013	2014
		2010-05-07	2011-08-02	2012-04-06	2013-05-04	2014-04-03																		Média (Coluna 1) =	12.0833				Average	12.0833	11.6667	20	16.75	18.1667
		2010-06-03	2011-08-04	2012-04-12	2013-05-04	2014-04-03																		Média (Coluna 2) =	11.6667				SD	7.16631	5.89813	6.2668	8.77108	7.1074
		2010-06-03	2011-08-05	2012-05-02	2013-05-06	2014-04-03																		Média (Coluna 3) =	20
		2010-06-03	2011-09-01	2012-05-03	2013-05-11	2014-04-04																		Média (Coluna 4) =	16.75
		2010-06-04	2011-09-02	2012-05-07	2013-06-01	2014-04-06																		Média (Coluna 5) =	18.1667
		2010-06-06	2011-09-07	2012-05-07	2013-06-01	2014-04-06
		2010-07-02	2011-09-12	2012-05-07	2013-06-10	2014-04-08																		Tukey	Q	(p)
		2010-07-03	2011-10-02	2012-05-08	2013-07-01	2014-04-08																		Médias ( 1 a 2) =	0.316	ns
		2010-07-04	2011-10-11	2012-05-08	2013-07-01	2014-04-11																		Médias ( 1 a 3) =	6.0047	< 0.01
		2010-07-04	2011-11-03	2012-05-10	2013-07-02	2014-05-02																		Médias ( 1 a 4) =	3.5396	ns
		2010-07-09	2011-11-04	2012-06-01	2013-07-02	2014-05-02																		Médias ( 1 a 5) =	4.6142	< 0.05
		2010-07-11	2011-11-05	2012-06-02	2013-07-02	2014-05-02																		Médias ( 2 a 3) =	6.3208	< 0.01
		2010-08-01	2011-11-06	2012-06-03	2013-07-06	2014-05-03																		Médias ( 2 a 4) =	3.8557	ns
		2010-08-02	2011-11-11	2012-06-03	2013-07-08	2014-05-04																		Médias ( 2 a 5) =	4.9302	< 0.01
		2010-08-04	2011-12-01	2012-06-08	2013-08-01	2014-05-05																		Médias ( 3 a 4) =	2.4651	ns
		2010-09-03	2011-12-02	2012-06-08	2013-08-02	2014-05-07																		Médias ( 3 a 5) =	1.3906	ns
		2010-09-04	2011-12-03	2012-06-08	2013-08-02	2014-05-07																		Médias ( 4 a 5) =	1.0745	ns		Month	Jan	Feb	Mar	Apr	Mai	Jun	Jul	Aug	Sep	Oct	Nov	Dec
		2010-09-04	2011-12-05	2012-06-08	2013-08-02	2014-05-07																						Average	26.2	21	24.4	17.2	18.4	16.4	12.4	10.2	9.2	9.8	11.6	12
		2010-09-04	2011-12-12	2012-07-02	2013-08-03	2014-06-02																		Médias (blocos):				SD	6.30079	4.06202	8.98888	3.49285	8.08084	3.78153	7.30068	5.1672	3.49285	4.20714	5.41295	5.14782
		2010-09-05	2011-12-12	2012-07-03	2013-09-02	2014-06-02																		Média (Linha 1) =	26.2			6.30079
		2010-09-08	2011-12-12	2012-07-03	2013-09-03	2014-06-03																		Média (Linha 2) =	21			4.06202
		2010-10-02	13/06/11	2012-07-03	2013-09-03	2014-06-03																		Média (Linha 3) =	24.4			8.98888
		2010-10-03	13/12/11	2012-07-04	2013-09-04	2014-06-03																		Média (Linha 4) =	17.2			3.49285
		2010-10-03	13/12/2011	2012-07-05	2013-09-07	2014-06-03																		Média (Linha 5) =	18.4			8.08084
		2010-10-03	14/01/11	2012-07-08	2013-09-07	2014-06-04																		Média (Linha 6) =	16.4			3.78153
		2010-10-03	14/01/11	2012-08-02	2013-10-01	2014-06-05																		Média (Linha 7) =	12.4			7.30068
		2010-11-02	14/02/11	2012-08-04	2013-10-03	2014-06-07																		Média (Linha 8) =	10.2			5.1672
		2010-11-03	14/04/11	2012-08-06	2013-10-04	2014-06-08																		Média (Linha 9) =	9.2			3.49285
		2010-12-02	14/06/11	2012-08-09	2013-10-04	2014-06-10																		Média (Linha 10) =	9.8			4.20714
		2010-12-03	14/11/11	2012-08-11	2013-10-06	2014-06-10																		Média (Linha 11) =	11.6			5.41295
		2010-12-03	14/11/11	2012-08-12	2013-10-07	2014-07-03																		Média (Linha 12) =	12			5.14782
		2010-12-03	14/3/11	2012-09-01	2013-10-10	2014-07-07
		2010-12-05	14/6/11	2012-09-01	2013-11-01	2014-07-10																		Tukey	Q	(p)
		2010-12-08	15/04/11	2012-09-03	2013-11-04	2014-08-01		0																Médias ( 1 a 2) =	2.5459	ns
		13/01/10	15/04/11	2012-09-05	2013-11-04	2014-08-02																		Médias ( 1 a 3) =	0.8813	ns
		13/02/10	15/04/11	2012-09-06	2013-11-04	2014-08-03																		Médias ( 1 a 4) =	4.4064	ns
		13/03/10	15/04/11	2012-09-09	2013-11-05	2014-08-04																		Médias ( 1 a 5) =	3.8189	ns
		13/03/10	15/10/11	2012-09-10	2013-11-08	2014-08-04																		Médias ( 1 a 6) =	4.7981	ns
		13/04/10	15/12/11	2012-10-01	2013-11-09	2014-08-05																		Médias ( 1 a 7) =	6.7565	< 0.01
		13/08/10	15/3/11	2012-10-03	2013-12-03	2014-08-06																		Médias ( 1 a 8) =	7.8337	< 0.01
		13/08/10	16/04/11	2012-10-03	2013-12-04	2014-08-06																		Médias ( 1 a 9) =	8.3233	< 0.01
		14/01/10	16/12/11	2012-10-05	2013-12-06	2014-09-02																		Médias ( 1 a 10) =	8.0295	< 0.01
		14/02/10	16/3/11	2012-10-05	2013-12-09	2014-09-06																		Médias ( 1 a 11) =	7.1482	< 0.01
		14/02/10	17/01/11	2012-10-06	11/5/`3	2014-09-06																		Médias ( 1 a 12) =	6.9524	< 0.01
		14/03/10	17/02/11	2012-10-09	13/03/13	2014-09-06																		Médias ( 2 a 3) =	1.6647	ns
		14/05/10	17/02/11	2012-10-09	13/06/13	2014-09-07																		Médias ( 2 a 4) =	1.8605	ns
		14/06/10	17/02/11	2012-11-01	13/07/13	2014-10-01																		Médias ( 2 a 5) =	1.273	ns
		15/03/10	17/02/11	2012-11-01	13/4/13	2014-10-02																		Médias ( 2 a 6) =	2.2522	ns
		15/04/10	17/05/11	2012-11-02	13/4/13	2014-10-04																		Médias ( 2 a 7) =	4.2106	ns
		15/05/10	17/06/11	2012-11-03	14/03/13	2014-10-05																		Médias ( 2 a 8) =	5.2877	< 0.05
		16/01/10	17/12/11	2012-11-04	14/1/13	2014-10-05																		Médias ( 2 a 9) =	5.7773	< 0.01
		16/01/10	17/4/11	2012-11-04	14/10/13	2014-10-07																		Médias ( 2 a 10) =	5.4836	< 0.05
		16/03/10	17/o4/11	2012-12-01	14/4/13	2014-10-10																		Médias ( 2 a 11) =	4.6023	ns
		16/6/10	18/06/11	2012-12-01	14/4/13	2014-10-11																		Médias ( 2 a 12) =	4.4064	ns
		17/01/10	19/01/11	2012-12-09	14/5/13	2014-11-01																		Médias ( 3 a 4) =	3.5252	ns
		17/01/10	19/02/11	2012-12-09	15/03/13	2014-11-02																		Médias ( 3 a 5) =	2.9376	ns
		17/03/10	19/12/11	2012-12-10	15/03/13	2014-11-04																		Médias ( 3 a 6) =	3.9168	ns
		17/03/10	19/12/11	2012-12-10	15/06/13	2014-11-04																		Médias ( 3 a 7) =	5.8753	< 0.01
		17/05/10	19/3/11	2012-12-11	15/1/13	2014-11-06																		Médias ( 3 a 8) =	6.9524	< 0.01
		18/01/10	2/2/111	2012-12-11	15/2/13	2014-11-07																		Médias ( 3 a 9) =	7.442	< 0.01
		18/01/10	20/02/11	13/1/12	15/4/13	2014-11-08																		Médias ( 3 a 10) =	7.1482	< 0.01
		18/07/10	21/02/11	13/11/12	15/6/13	2014-11-11																		Médias ( 3 a 11) =	6.2669	< 0.01
		19/02/10	21/05/11	13/12/12	16/03/13	2014-11-12																		Médias ( 3 a 12) =	6.0711	< 0.01
		19/03/10	21/1/11	13/3/12	16/06/13	2014-12-02																		Médias ( 4 a 5) =	0.5875	ns
		20/02/10	21/11/11	13/3/12	16/07/13	2014-12-03																		Médias ( 4 a 6) =	0.3917	ns
		20/02/10	22/01/11	13/7/12	16/08/13	2014-12-03																		Médias ( 4 a 7) =	2.3501	ns
		20/03/10	22/03/2011	13/8/12	16/10/13	2014-12-05																		Médias ( 4 a 8) =	3.4272	ns
		20/03/10	22/05/11	13/8/12	16/2/13	2014-12-06																		Médias ( 4 a 9) =	3.9168	ns
		20/04/10	22/09/11	14/12/12	16/3/13	2014-12-06																		Médias ( 4 a 10) =	3.6231	ns
		20/08/10	22/1/11	14/2/12	16/5/13	2014-12-06																		Médias ( 4 a 11) =	2.7418	ns
		21/01/10	22/11/11	14/3/12	17/05/13	2014-12-07																		Médias ( 4 a 12) =	2.5459	ns
		21/01/10	22/2/11	14/3/12	17/06/13	2014-12-07																		Médias ( 5 a 6) =	0.9792	ns
		21/02/10	23/03/11	14/8/12	17/06/13	2014-12-10																		Médias ( 5 a 7) =	2.9376	ns
		22/03/10	23/03/11	15/2/12	17/11/13	13/10/14																		Médias ( 5 a 8) =	4.0148	ns
		22/03/10	23/06/11	15/2/12	17/2/13	13/2/14																		Médias ( 5 a 9) =	4.5044	ns
		22/04/10	23/08/11	15/2/12	17/3/13	13/2/14																		Médias ( 5 a 10) =	4.2106	ns
		22/04/10	23/11/11	15/3/12	17/4/13	13/3/14																		Médias ( 5 a 11) =	3.3293	ns
		22/04/10	24/03/11	15/3/12	17/5/13	13/3/14																		Médias ( 5 a 12) =	3.1335	ns
		22-05-10	24/04/11	15/4/12	18/06/13	13/6/14																		Médias ( 6 a 7) =	1.9584	ns
		23/01/10	24/05/11	15/6/12	18/07/13	13/7/14																		Médias ( 6 a 8) =	3.0355	ns
		23/11/10	24/05/11	15/7/12	18/1/13	13/7/14																		Médias ( 6 a 9) =	3.5252	ns
		23/11/10	24/05/11	15/8/12	18/1/13	13/7/14																		Médias ( 6 a 10) =	3.2314	ns
		24/02/10	24/11/11	16/2/12	18/2/13	13/8/14																		Médias ( 6 a 11) =	2.3501	ns
		24/03/10	24/11/11	16/4/11	18/2/13	14/11/14																		Médias ( 6 a 12) =	2.1543	ns
		24/04/10	24/11/11	16/4/12	18/4/13	14/3/14																		Médias ( 7 a 8) =	1.0771	ns
		25/03/10	24/8/11	16/5/12	19/07/13	14/5/14																		Médias ( 7 a 9) =	1.5667	ns
		25/06/10	25/06/2011	16/7/12	19/08/13	14/5/14																		Médias ( 7 a 10) =	1.273	ns
		26/01/10	25/4/11	16/7/12	19/12/13	14/9/14																		Médias ( 7 a 11) =	0.3917	ns
		26/04/10	25/5/11	16/8/12	19/2/13	14?8/14																		Médias ( 7 a 12) =	0.1958	ns
		26/06/10	27/06/11	16/8/12	19/2/13	15/10/14																		Médias ( 8 a 9) =	0.4896	ns
		27/01/10	27/1/11	16/9/12	19/5/13	15/11/14																		Médias ( 8 a 10) =	0.1958	ns
		27/01/10	28/03/11	17/08/10	19/8/13	15/2/14																		Médias ( 8 a 11) =	0.6854	ns
		27/01/10	28/1/11	17/1/12	20/03/13	15/2/14																		Médias ( 8 a 12) =	0.8813	ns
		27/04/10	28/10/11	17/10/12	20/03/13	15/5/14																		Médias ( 9 a 10) =	0.2938	ns
		27/06/10	28/11/11	17/10/12	20/07/13	15/5/14																		Médias ( 9 a 11) =	1.1751	ns
		27/07/10	28-02-11	17/12/12	20/07/13	15/6/14																		Médias ( 9 a 12) =	1.3709	ns
		27-09-10	29/04/11	17/3/12	20/1/13	15/6/14																		Médias ( 10 a 11) =	0.8813	ns
		28/01/10	29/11/11	17/4/12	20/1/13	15/7/14																		Médias ( 10 a 12) =	1.0771	ns
		28/03/10	30/01/11	17/6/12	21/03/13	15/8/14																		Médias ( 11 a 12) =	0.1958	ns
		28/05/10	30/06/11	17/7/12	21/06/13	15/9/14
		28/06/10	30/06/11	17/8/12	21/1/13	16/2/14
		29/01/10	30/1/11	18/12/12	21/2/13	16/5/14																		Jan	23
		29/05/10	30/11/11	18/2/12	21/7/13	17/3/14																		Feb	27
		29/05/10	30/11/11	18/2/12	22/06/13	17/4/14																		Mar	33
		29/06/10	31/01/11	18/2/12	22/1/13	17/5/14																		Apr	17
		30/01/10	31/01/11	18/3/12	22/1/13	17/7/14																		Mai	21
		30/01/10	31/01/2011	18/3/12	22/2/13	17/9/14																		Jun	22
		30/04/10	31/10/11	18/4/12	22/4/13	18/2/14																		Jul	13
		30/12/09	31/10/11	18/5/12	22/4/13	18/2/14																		Aug	11
		31/05/10		18/6/12	22/5/13	18/2/14																		Sep	14
		31/05/10		18/6/12	22/5/13	18/3/14																		Oct	12
		31/12/10		18/8/12	23/05/13	18/4/14																		Nov	15
		31-01-10		18/9/12	23/05/14	18/6/14																		Dec	10
		31-12-10		19/2/12	23/06/13	18/7/14
				19/2/12	23/1/13	19/11/14
				19/3/12	23/3/13	19/2/14
				19/4/12	23/4/13	19/3/14
				19/4/12	24/03//2013	19/5/14
				19/5/12	24/03/13	19/5/14
				19/8/12	24/05/13	19/6/14
				20/1/12	24/09/13	20/1/14
				20/10/12	24/1/13	20/1/14
				20/3/12	24/1/13	20/1/14
				20/3/12	24/1/13	20/1/14
				20/4/12	24/12/13	20/2/14
				20/4/12	25/05/13	20/2/14
				20/5/12	25/05/13	20/7/14
				20/5/12	25/3/13	21/1/14
				20/6/12	25/8/13	21/1/14
				20/7/12	25/9/13	21/1/14
				21/1/12	26/01/13	21/2/14
				21/1/12	26/05/13	21/4/14
				21/2/12	26/05/13	21/9/14
				21/3/12	26/06/13	21/9/14
				21/3/12	26/08/13	22/09/14
				21/4/12	26/3/13	22/4/14
				21/7/12	26/6/13	22?2/14
				21/7/12	27/02/13	23/1/14
				21/7/12	27/03/13	23/1/14
				22/1/12	27/05/13	23/11/14
				22/11/12	27/06/13	23/2/14
				22/3/12	27/1/13	23/3/14
				23/1/12	27/7/13	23/5/14
				23/1/12	28/05/13	23/6/14
				23/1/12	28/05/13	24/1/14
				23/10/12	28/12/13	24/11/14
				23/10/12	28/2/13	24/3/14
				23/11/12	28/4/13	24/4/14
				23/12/11	28/7/13	24/6/14
				23/12/12	29/05/13	25/1/14
				23/2/12	29/05/13	25/10/14
				23/3/12	29/09/13	25/14
				23/4/12	29/4/13	25/2/14
				23/4/12	30/05/13	25/3/14
				23/4/12	30/05/13	25/3/14
				23/4/12	30/06/13	25/6/14
				23/7/12	30/1/13	25?3/14
				24/1/12	30/1/13	26/1/14
				24/10/10	30/10/13	26/2/14
				24/11/12	30/3/13	26/2/14
				24/12/12	31/01/13	26/2/14
				24/7/12	31/03/13	26/2/14
				24/8/12	31/05/13	26/3/14
				25/1/12	31/08/13	26/3/14
				25/1/12	31/1/13	26/3/14
				25/12/12	31/1/13	26/9/14
				25/3/12	31/1/13	27/3/14
				25/5/12	31/1/13	27/3/14
				25/6/12	31/10/13	27/3/14
				25/8/12	31/3/13	27/3/14
				25/9/12		27/4/14
				26/1/12		27/9/14
				26/11/12		28/11/14
				26/11/12		28/3/14
				26/7/12		28/5/14
				27/01/12		28/9/14
				27/1/12		29/3/14
				27/10/12		29/3/14
				27/12/12		29/5/14
				27/12/12		29/6/14
				27/3/12		30/1/14
				27/5/12		30/14
				27/6/12		30/3/14
				27/6/12		30/5/14
				27/7/12		30/6/14
				28/01/12		30/7/14
				28/01/12		30/7/14
				28/4/12		31/10/14
				28/4/12		31/3/14
				28/7/12		31/7/14
				29/01/12
				29/111/12
				29/2/12
				29/2/12
				29/3/12
				29/4/12
				29/7/12
				30/01/12
				30/12/12
				30/12/12
				30/3/12
				30/3/12
				30/4/12
				2012-04-30
				30/9/12
				31/3/12
				31/3/12
				31/5/12
				l1/11/12

## Sheet: Sheet2
			2010	2011	2012	2013	2014	Total
		Jan	28	17	30	33	23	131	26.2	6.30079
		Feb	16	21	22	19	27	105	21	4.06202
		Mar	21	11	32	25	33	122	24.4	8.98888
		Apr	15	17	23	14	17	86	17.2	3.49285
		Mai	14	10	16	31	21	92	18.4	8.08084
		Jun	12	14	17	17	22	82	16.4	3.78153
		Jul	8	3	22	16	13	62	12.4	7.30068
		Aug	6	5	18	11	11	51	10.2	5.1672
		Sep	7	5	11	9	14	46	9.2	3.49285
		Oct	5	6	15	11	12	49	9.8	4.20714
		Nov	4	17	14	8	15	58	11.6	5.41295
		Dec	9	14	20	7	10	60	12
		Total	145	140	240	201	218	944
		Media	12.3636	11.4545	20	17.6364	18.9091
		SD	7.16631	5.89813	6.2668	8.77108	7.1074

## Sheet: Idade
	idade	Idade	Idade	Idade	Idade
	1 ano e 5 meses	0	0	1ano e 6meses	1ano e 3meses
	1	1	1	0	1
	1	1	1	1	1
	1	1	1	1	1
	1	1	1	1	1
	1	1	1	1	1
	1	2	1	1	1
	2	2	1	2	2
	2	2	1	2	2
	2	2	1	2	2
	2	2	1	2	2
	2	2	1	2	2
	2	2	1	2	2
	2	2	1	2	2
	2	2	2	2	2
	3	3	2	2	2
	3	4	2	2	2
	3	4	2	2	2
	3	4	2	2	2
	4	4	2	2	3
	4	4	2	3	3
	4	4	2	3	3
	4	4	2	3	4
	4	4	3	4	4
	4	5	3	4	4
	6	5	3	4	5
	7	6	3	4	5
	8	6	3	5	5
	8	9	3	5	5
	9	10	3	5	5
	10	11	3	6	6
	12	12	3	7	7
	13	13	4	8	7
	14	15	4	10	7
	19	15	4	11	9
	21	15	5	15	9
	21	16	5	16	10
	22	16	5	16	10
	22	17	6	16	10
	22	18	6	17	10
	23	19	6	18	13
	23	20	7	19	13
	23	20	7	20	13
	23	20	7	20	15
	24	21	8	21	16
	24	21	8	23	17
	24	21	8	23	17
	24	21	8	23	17
	24	21	8	24	19
	25	22	10	24	19
	25	23	10	24	19
	26	24	10	25	20
	26	24	10	25	21
	26	24	10	25	22
	27	25	11	25	23
	27	26	11	25	23
	27	26	11	26	24
	28	26	12	26	24
	28	28	12	27	24
	28	29	14	28	24
	29	29	14	28	25
	29	29	15	29	25
	29	30	15	29	25
	30	30	15	30	26
	30	30	16	30	26
	30	30	17	30	27
	30	32	17	30	27
	30	32	18	30	28
	31	32	19	31	28
	32	33	19	32	28
	32	34	19	32	29
	34	34	19	32	29
	34	35	20	32	29
	34	35	20	32	29
	35	37	20	32	29
	35	37	21	33	29
	35	37	21	33	30
	37	40	22	34	30
	38	42	22	34	30
	38	42	25	34	31
	40	43	25	34	31
	41	44	25	34	31		797
	44	45	25	34	31
	44	46	26	35	31
	44	47	26	35	32
	44	47	26	35	32
	45	48	27	35	33
	45	49	28	35	33
	45	50	28	35	33
	46	51	28	36	33
	46	51	29	36	34
	46	51	29	36	34
	47	51	29	37	34
	49	53	29	37	35
	50	55	29	37	35
	50	55	30	39	35
	51	55	30	40	36
	53	55	30	40	36
	53	60	30	40	37
	54	60	30	40	37
	54	60	30	40	37
	54	61	31	42	37
	55	67	31	42	37
	55	69	31	42	37
	56	69	32	43	38
	56	75	32	43	38
	58	77	32	44	38
	58	81	32	44	38
	58	81	32	45	39
	58	90	33	45	39
	60	96	33	46	40
	63	2	35	46	40
	64	1	35	47	40
	64	1	36	47	42
	72	2	36	48	42
	77	2	37	48	42
	78	2	37	48	43
	80	1	37	48	43
	85	1	37	49	44
	98	2	37	50	46
	1	0	38	51	47
	1	24	38	53	47
	2	3	39	53	49
	2	3	39	53	49
	2	0	39	53	50
	2	4	40	53	50
	2	1	40	54	50
	2	1	41	55	50
	1	1	41	55	51
	2	1	41	58	51
	2	1	42	58	52
	3	1	42	59	52
	3	1	43	59	52
	0	1	43	59	54
	0	1	44	60	54
	0	1	45	61	56
	0	1	47	65	56
	0	1	47	65	56
	0		47	66	57
	0		49	66	58
	1		49	69	58
	1		49	70	59
	1		50	72	61
	1		50	72	62
	1		50	72	63
			50	73	63
			50	74	64
			51	75	65
			51	76	65
			52	76	66
			52	76	67
			53	77	69
			53	78	69
			55	78	70
			55	80	71
			55	80	73
			57	81	74
			57	84	80
			57	1 ano e 1 mes	81
			58	1 ano e 2 meses	81
			60	1 ano e 2 meses	82
			60	1 ano e 3 meses	82
			60	1 ano e 3 meses	84
			61	1 ano e 6 meses	89
			61	1 ano e 7meses	91
			61	1 mes e 3 semana	10meses
			62	10 meses	10meses
			62	11meses	11meses
			62	11meses	11meses
			63	15meses	12meses
			63	19meses	1ano e 5meses
			63	1ano e 10meses	1ano e 15dias
			64	1ano e 2meses	1ano e 3meses
			64	1ano e 5meses	1ano e 3meses
			66	1ano e 8meses	1ano e 4meses
			66	1mes	1ano e 5meses
			67	2 anos e 11 meses	1ano e 5meses
			68	2 anos e 9 mees	1ano e 6meses
			70	20meses	1ano e 6meses
			70	24 dias	1ano e 6meses
			75	2meses	1ano e 6meses
			76	3 meses	1ano e 6meses
			76	3 meses	1ano e 6meses
			77	4ano e 4meses	1ano e 8meses
			80	4meses	1ano e 8meses
			80	5 meses	1ano e 8meses
			81	5meses	1dia
			84	5meses	1mes
			84	6 meses	20meses
			85	6 meses	22meses
			86	6 meses	27dias
			89	6 meses	2ano e 3meses
			95	6meses	2meses
			97	7meses	2meses
			10meses	8 meses	3meses
			10meses	9meses	3meses
			11meses	9meses	4meses
			11meses		4meses
			14meses		4meses
			1ano e 11meses		5anos e 4meses
			1ano e 2meses		5meses
			1ano e 2meses		5meses
			1ano e 4meses		5meses
			1ano e 4meses		5meses
			1ano e 4meses		5meses
			1ano e 4meses		5meses
			1ano e 6meses		5meses
			1ano e 6meses		6meses
			1ano e 6meses		6meses
			1ano e 8meses		7meses
			1ano e 8meses		7meses
			1ao e 4meses		7meses e 27dias
			20meses		8meses
			20meses		8meses
			24meses		9meses
			26meses		9meses
			2ano e 4meses		9meses
			2ano e 6meses		9meses
			2ano e 7meses
			2meses
			2meses
			2meses
			2meses
			3ano e 8meses
			5meses
			5meses
			5meses
			5meses
			6meses
			6meses
			7 e 3 meses
			7meses
			7meses
			8meses
			9meses
			9meses

[truncated: 9 more sheets: Origen, Sheet1, Origem , ANOVA, age, Hora, Lugar, Idade calucos, Malaria type]
